# Supplementary material for: Optimizing sampling across transect‐based methods improves the power of agroecological monitoring data
Source: J Environ Qual. 2025 Mar 17;54(3):706–19. doi: 10.1002/jeq2.20678 (PMC12065049; doi:10.1002/jeq2.20678)
Supplement: Supplementary file 2 — Table S2 The bias and agreement level from the limits of agreement (LoA) analysis for each sampling scenario at each site within the LoA 80% confidence intervals. [file JEQ2-54-706-s001.xlsx]

## Sheet: Supplement1_LimitsofAgreement_8
Table S2.1 The bias and agreement level from the Limits of Agreement (LoA) analysis for each sampling scenario at each site within the LoA 80% confidence intervals. Dashes indicate maximum feasible sampling intensity, transect number, and transect length.
Method	Interval	LoA	1_25	1_50	1_100	2_25	2_50	2_100	3_25	3_50	3_100
Gap intercept	5 to 24 cm	Bias	-0.28(-0.85, 0.29)	-0.2(-0.83, 0.43)	-0.08(-0.3, 0.14)	-0.38(-0.83, 0.08)	0(-0.32, 0.32)	-0.01(-0.14, 0.12)	-0.04(-0.35, 0.26)	-0.09(-0.4, 0.22)	-
Gap intercept	5 to 24 cm	Agr. interval	2.83 ( 2.41 , 3.25 )	3.46 ( 3.03 , 3.89 )	1.42 ( 1.27 , 1.57 )	2.56 ( 2.24 , 2.88 )	1.65 ( 1.42 , 1.88 )	0.78 ( 0.69 , 0.87 )	1.51 ( 1.28 , 1.74 )	1.82 ( 1.63 , 2.01 )	-
Gap intercept	25 to 50 cm	Bias	0.48(-0.28, 1.23)	0.08(-0.54, 0.71)	0.2(-0.38, 0.78)	-0.01(-0.64, 0.62)	-0.28(-0.8, 0.25)	0.14(-0.04, 0.31)	0.1(-0.66, 0.87)	-0.11(-0.33, 0.12)	-
Gap intercept	25 to 50 cm	Agr. interval	4.67 ( 4.14 , 5.2 )	4 ( 3.59 , 4.41 )	2.97 ( 2.55 , 3.39 )	3.29 ( 2.82 , 3.76 )	2.87 ( 2.51 , 3.23 )	1.39 ( 1.25 , 1.53 )	2.93 ( 2.27 , 3.59 )	1.41 ( 1.26 , 1.56 )	-
Gap intercept	>50 to 100 cm	Bias	-0.15(-1.05, 0.76)	0.3(-0.86, 1.46)	0.12(-0.41, 0.66)	0.33(-0.52, 1.17)	-0.07(-0.67, 0.53)	-0.08(-0.37, 0.21)	0.12(-0.8, 1.05)	-0.04(-0.34, 0.26)	-
Gap intercept	>50 to 100 cm	Agr. interval	7.04 ( 6.33 , 7.75 )	5.8 ( 4.93 , 6.67 )	4.22 ( 3.8 , 4.64 )	5.11 ( 4.51 , 5.71 )	3.53 ( 3.11 , 3.95 )	1.67 ( 1.46 , 1.88 )	3.95 ( 3.17 , 4.73 )	2.33 ( 2.1 , 2.56 )	-
Gap intercept	>100 to 200 cm	Bias	0.51(-0.9, 1.91)	-0.45(-1.68, 0.77)	0.75(-0.04, 1.54)	0(-0.87, 0.88)	1.07(0.16, 1.98)	0.17(-0.24, 0.59)	-0.03(-0.73, 0.68)	-0.23(-0.66, 0.21)	-
Gap intercept	>100 to 200 cm	Agr. interval	10.92 ( 9.81 , 12.03 )	8.11 ( 7.25 , 8.97 )	6.2 ( 5.58 , 6.82 )	6.84 ( 6.15 , 7.53 )	5.76 ( 5.12 , 6.4 )	2.72 ( 2.43 , 3.01 )	5.51 ( 4.95 , 6.07 )	3.41 ( 3.07 , 3.75 )	-
Gap intercept	>200 cm	Bias	0.07(-2.4, 2.53)	2(0.4, 3.59)	0.42(-0.79, 1.63)	-0.48(-2.59, 1.63)	-0.07(-1.54, 1.41)	0.03(-0.71, 0.77)	-0.42(-2.05, 1.22)	0.53(-0.35, 1.41)	-
Gap intercept	>200 cm	Agr. interval	16.02 ( 14.25 , 17.79 )	12.59 ( 11.33 , 13.85 )	9.54 ( 8.58 , 10.5 )	11.28 ( 9.69 , 12.87 )	8.59 ( 7.51 , 9.67 )	3.7 ( 3.16 , 4.24 )	8.61 ( 7.37 , 9.85 )	4.97 ( 4.35 , 5.59 )	-
Vegetation height	2 m	Bias	1.53(-0.5, 3.57)	1.02(-0.44, 2.48)	-0.53(-1.85, 0.8)	1.4(0.1, 2.7)	0.42(-0.71, 1.55)	-0.36(-1.21, 0.48)	1.18(0, 2.35)	0.3(-0.13, 0.74)	-
Vegetation height	2 m	Agr. interval	11.54 ( 10.18 , 12.9 )	11.29 ( 10.16 , 12.42 )	5.95 ( 4.97 , 6.93 )	7.61 ( 6.67 , 8.55 )	5.03 ( 4.11 , 5.95 )	4.16 ( 3.61 , 4.71 )	5.92 ( 5.06 , 6.78 )	3.42 ( 3.07 , 3.77 )	-
Vegetation height	4 m	Bias	1.46(-0.55, 3.47)	-0.53(-2.91, 1.86)	-1.52(-2.89, -0.14)	1.76(0.74, 2.79)	0.43(-0.7, 1.55)	-0.09(-0.86, 0.68)	1.33(0.39, 2.27)	0.24(-0.63, 1.1)	-0.22(-0.86, 0.43)
Vegetation height	4 m	Agr. interval	15.35 ( 13.76 , 16.94 )	11.96 ( 10.62 , 13.3 )	6.06 ( 4.98 , 7.14 )	7.85 ( 7.04 , 8.66 )	6.07 ( 5.25 , 6.89 )	3.43 ( 2.8 , 4.06 )	7.19 ( 6.45 , 7.93 )	4.15 ( 3.49 , 4.81 )	1.91 ( 1.22 , 2.6 )
Vegetation height	6 m	Bias	2.41(-0.14, 4.96)	-0.55(-2.75, 1.65)	-2.14(-3.46, -0.82)	2.22(-0.39, 4.82)	-0.54(-2.38, 1.3)	-0.56(-1.76, 0.65)	2.46(-0.14, 5.06)	-0.03(-0.92, 0.87)	-0.65(-1.5, 0.21)
Vegetation height	6 m	Agr. interval	12.5 ( 10.53 , 14.47 )	16.92 ( 15.23 , 18.61 )	8.15 ( 7.3 , 9 )	10.27 ( 8.04 , 12.5 )	11.27 ( 10.07 , 12.47 )	5.22 ( 4.24 , 6.2 )	8.73 ( 6.24 , 11.22 )	5.71 ( 5.07 , 6.35 )	2.76 ( 1.91 , 3.61 )
Vegetation height	8 m	Bias	3.95(0, 7.9)	0.36(-2.37, 3.1)	-0.48(-2, 1.03)	2.83(1.24, 4.42)	-0.51(-2.03, 1.02)	-0.08(-1.42, 1.25)	2.2(0.94, 3.47)	0.39(-0.65, 1.44)	-0.6(-1.69, 0.49)
Vegetation height	8 m	Agr. interval	20.83 ( 18.07 , 23.59 )	15.7 ( 13.85 , 17.55 )	8.9 ( 7.82 , 9.98 )	12.18 ( 10.92 , 13.44 )	8.93 ( 7.83 , 10.03 )	6.14 ( 5.07 , 7.21 )	8.18 ( 7.26 , 9.1 )	6.28 ( 5.54 , 7.02 )	3.83 ( 2.8 , 4.86 )
Vegetation height	10 m	Bias	0.06(-6.98, 7.11)	0.42(-3.34, 4.18)	-0.72(-2.87, 1.42)	1.34(-2.18, 4.87)	-1.27(-4.42, 1.87)	-0.77(-2.41, 0.87)	2.34(-0.31, 4.99)	-0.55(-2.84, 1.75)	-0.16(-1.35, 1.02)
Vegetation height	10 m	Agr. interval	32.28 ( 26.68 , 37.88 )	17.65 ( 14.78 , 20.52 )	8.42 ( 6.64 , 10.2 )	14.54 ( 11.53 , 17.55 )	10.29 ( 7.17 , 13.41 )	6 ( 4.52 , 7.48 )	10.92 ( 8.72 , 13.12 )	9.4 ( 7.43 , 11.37 )	3.43 ( 2.15 , 4.71 )
LPI-Total foliar cover	0.25 m	Bias	1.7(0.24, 3.17)	0.18(-0.82, 1.17)	-0.38(-0.88, 0.12)	1.46(0.21, 2.71)	-0.15(-0.77, 0.46)	-0.12(-0.46, 0.21)	1.08(0.06, 2.11)	-0.05(-0.48, 0.37)	-
LPI-Total foliar cover	0.25 m	Agr. interval	9.03 ( 7.97 , 10.09 )	6.86 ( 6.16 , 7.56 )	3.87 ( 3.48 , 4.26 )	7.58 ( 6.7 , 8.46 )	4.8 ( 4.32 , 5.28 )	1.95 ( 1.71 , 2.19 )	5.42 ( 4.74 , 6.1 )	3.31 ( 2.98 , 3.64 )	-
LPI-Total foliar cover	0.5 m	Bias	2.23(0.85, 3.6)	0.54(-0.53, 1.61)	0.09(-0.75, 0.92)	1.63(0.38, 2.88)	-0.21(-1.24, 0.82)	0.26(-0.21, 0.73)	1.72(0.51, 2.94)	-0.16(-0.77, 0.46)	0.13(-0.2, 0.47)
LPI-Total foliar cover	0.5 m	Agr. interval	10.73 ( 9.65 , 11.81 )	6.91 ( 6.17 , 7.65 )	4.71 ( 4.14 , 5.28 )	7.52 ( 6.7 , 8.34 )	5.03 ( 4.26 , 5.8 )	2.71 ( 2.38 , 3.04 )	5.08 ( 4.08 , 6.08 )	3.99 ( 3.55 , 4.43 )	1.33 ( 1.04 , 1.62 )
LPI-Total foliar cover	1 m	Bias	1.03(-1.87, 3.93)	0.12(-1.35, 1.59)	0.04(-1.32, 1.4)	1.2(-0.69, 3.09)	-0.23(-1.36, 0.9)	0.27(-0.69, 1.24)	1.16(-0.13, 2.44)	-0.06(-1.04, 0.92)	0.28(-0.44, 1)
LPI-Total foliar cover	1 m	Agr. interval	12.91 ( 11.27 , 14.55 )	9.54 ( 8.58 , 10.5 )	5.87 ( 4.8 , 6.94 )	9.04 ( 7.64 , 10.44 )	5.98 ( 5.16 , 6.8 )	3.86 ( 3.07 , 4.65 )	7.05 ( 6.11 , 7.99 )	4.72 ( 3.96 , 5.48 )	2.49 ( 1.82 , 3.16 )
LPI-Total foliar cover	2 m	Bias	2.09(0.2, 3.98)	-0.17(-1.58, 1.24)	-0.02(-1.9, 1.86)	1.16(-0.86, 3.17)	-0.56(-1.79, 0.67)	0.58(-0.9, 2.05)	1.44(-0.41, 3.29)	0.26(-0.94, 1.46)	0.34(-1, 1.67)
LPI-Total foliar cover	2 m	Agr. interval	14.79 ( 13.31 , 16.27 )	11.02 ( 9.91 , 12.13 )	7.96 ( 6.43 , 9.49 )	10.51 ( 9.05 , 11.97 )	8.07 ( 7.2 , 8.94 )	5.3 ( 3.94 , 6.66 )	9.02 ( 7.6 , 10.44 )	5.69 ( 4.76 , 6.62 )	4.26 ( 2.92 , 5.6 )
LPI-Species count	0.25 m	Bias	2.23(0.87, 3.59)	0.81(0.36, 1.26)	0.59(0.14, 1.04)	1.68(0.74, 2.63)	0.5(0.13, 0.87)	0.22(-0.03, 0.47)	1.26(0.48, 2.05)	0.34(0.06, 0.62)	-
LPI-Species count	0.25 m	Agr. interval	3.51 ( 1.89 , 5.13 )	1.6 ( 1.15 , 2.05 )	1.24 ( 0.71 , 1.77 )	2.5 ( 1.39 , 3.61 )	1.22 ( 0.83 , 1.61 )	0.65 ( 0.35 , 0.95 )	2.15 ( 1.24 , 3.06 )	0.97 ( 0.69 , 1.25 )	-
LPI-Species count	0.5 m	Bias	2.51(1.03, 3.99)	1.31(0.23, 2.39)	0.78(0.13, 1.43)	1.72(0.81, 2.63)	0.9(0.31, 1.5)	0.53(0, 1.06)	1.47(0.61, 2.32)	0.67(0.02, 1.32)	0.21(-0.02, 0.45)
LPI-Species count	0.5 m	Agr. interval	3.76 ( 1.98 , 5.54 )	2.74 ( 1.43 , 4.05 )	1.68 ( 0.9 , 2.46 )	2.6 ( 1.57 , 3.63 )	1.81 ( 1.16 , 2.46 )	1.33 ( 0.69 , 1.97 )	2.42 ( 1.45 , 3.39 )	1.7 ( 0.93 , 2.47 )	0.71 ( 0.45 , 0.97 )
LPI-Species count	1 m	Bias	3.41(1.49, 5.34)	2.1(0.58, 3.63)	1.3(0.49, 2.11)	2.99(1.2, 4.79)	1.25(0.27, 2.23)	0.93(0.3, 1.57)	2.19(1.03, 3.35)	0.92(0.35, 1.49)	0.71(0.2, 1.23)
LPI-Species count	1 m	Agr. interval	4.68 ( 2.3 , 7.06 )	3.7 ( 1.81 , 5.59 )	2.31 ( 1.39 , 3.23 )	4.34 ( 2.12 , 6.56 )	2.49 ( 1.31 , 3.67 )	1.66 ( 0.91 , 2.41 )	3.2 ( 1.87 , 4.53 )	1.67 ( 1.04 , 2.3 )	1.37 ( 0.76 , 1.98 )
LPI-Species count	2 m	Bias	4.08(1.76, 6.41)	2.98(1.34, 4.62)	1.79(0.83, 2.75)	3.18(1.36, 5)	2.35(1.17, 3.54)	1.29(0.43, 2.15)	2.73(1.42, 4.04)	1.78(0.83, 2.73)	0.96(0.35, 1.56)
LPI-Species count	2 m	Agr. interval	5.56 ( 2.67 , 8.45 )	4.22 ( 2.27 , 6.17 )	2.66 ( 1.56 , 3.76 )	4.55 ( 2.34 , 6.76 )	3.31 ( 1.96 , 4.66 )	2.25 ( 1.23 , 3.27 )	3.52 ( 1.99 , 5.05 )	2.51 ( 1.39 , 3.63 )	1.7 ( 1 , 2.4 )
