# Supplementary material for: Optimizing sampling across transect‐based methods improves the power of agroecological monitoring data
Source: J Environ Qual. 2025 Mar 17;54(3):706–19. doi: 10.1002/jeq2.20678 (PMC12065049; doi:10.1002/jeq2.20678)
Supplement: Supplementary file 3 — Table S3 The bias and agreement level from the limits of agreement (LoA) analysis for each sampling scenario at each site within the LoA 80% confidence intervals. [file JEQ2-54-706-s003.xlsx]

## Sheet: Supplement3_LimitsofAgreement_s
Table S3.1 The bias and agreement level from the Limits of Agreement (LoA) analysis for each sampling scenario at each site within the LoA 80% confidence intervals. Scenarios where bias is not significantly different from 0 and agreement intervals that are not significantly different from the agreement criteria (5 percent for canopy gap intercept and line-point intercept (LPI) total foliar cover,…
Site	Method	Interval	LoA	1_25	1_50	1_100	2_25	2_50	2_100	3_25	3_50	3_100
All sites	Gap intercept	5 to 24 cm	Bias	-0.28*	-0.2*	-0.08*	-0.38*	0*	-0.01*	-0.04*	-0.09*	-
All sites	Gap intercept	5 to 24 cm	Agr. interval	2.83*	3.46*	1.42*	2.56*	1.65*	0.78*	1.51*	1.82*	-
All sites	Gap intercept	25 to 50 cm	Bias	0.48*	0.08*	0.2*	-0.01*	-0.28*	0.14*	0.1*	-0.11*	-
All sites	Gap intercept	25 to 50 cm	Agr. interval	4.67	4*	2.97*	3.29*	2.87*	1.39*	2.93*	1.41*	-
All sites	Gap intercept	>50 to 100 cm	Bias	-0.15*	0.3*	0.12*	0.33*	-0.07*	-0.08*	0.12*	-0.04*	-
All sites	Gap intercept	>50 to 100 cm	Agr. interval	7.04	5.8	4.22*	5.11	3.53*	1.67*	3.95*	2.33*	-
All sites	Gap intercept	>100 to 200 cm	Bias	0.51*	-0.45*	0.75*	0*	1.07	0.17*	-0.03*	-0.23*	-
All sites	Gap intercept	>100 to 200 cm	Agr. interval	10.92	8.11	6.2	6.84	5.76	2.72*	5.51	3.41*	-
All sites	Gap intercept	>200 cm	Bias	0.07*	2	0.42*	-0.48*	-0.07*	0.03*	-0.42*	0.53*	-
All sites	Gap intercept	>200 cm	Agr. interval	16.02	12.59	9.54	11.28	8.59	3.7*	8.61	4.97	-
All sites	Vegetation height	2 m	Bias	1.53*	1.02*	-0.53*	1.4	0.42*	-0.36*	1.18*	0.3*	-
All sites	Vegetation height	2 m	Agr. interval	11.54	11.29	5.95	7.61	5.03	4.16*	5.92	3.42*	-
All sites	Vegetation height	4 m	Bias	1.46*	-0.53*	-1.52	1.76	0.43*	-0.09*	1.33	0.24*	-0.22*
All sites	Vegetation height	4 m	Agr. interval	15.35	11.96	6.06	7.85	6.07	3.43*	7.19	4.15*	1.91*
All sites	Vegetation height	6 m	Bias	2.41*	-0.55*	-2.14	2.22*	-0.54*	-0.56*	2.46*	-0.03*	-0.65*
All sites	Vegetation height	6 m	Agr. interval	12.5	16.92	8.15	10.27	11.27	5.22	8.73	5.71	2.76*
All sites	Vegetation height	8 m	Bias	3.95*	0.36*	-0.48*	2.83	-0.51*	-0.08*	2.2	0.39*	-0.6*
All sites	Vegetation height	8 m	Agr. interval	20.83	15.7	8.9	12.18	8.93	6.14	8.18	6.28	3.83*
All sites	Vegetation height	10 m	Bias	0.06*	0.42*	-0.72*	1.34*	-1.27*	-0.77*	2.34*	-0.55*	-0.16*
All sites	Vegetation height	10 m	Agr. interval	32.28	17.65	8.42	14.54	10.29	6	10.92	9.4	3.43*
All sites	LPI-Total foliar cover	0.25 m	Bias	1.7	0.18*	-0.38*	1.46	-0.15*	-0.12*	1.08	-0.05*	-
All sites	LPI-Total foliar cover	0.25 m	Agr. interval	9.03	6.86	3.87*	7.58	4.8	1.95*	5.42	3.31*	-
All sites	LPI-Total foliar cover	0.5 m	Bias	2.23	0.54*	0.09*	1.63	-0.21*	0.26*	1.72	-0.16*	0.13*
All sites	LPI-Total foliar cover	0.5 m	Agr. interval	10.73	6.91	4.71	7.52	5.03	2.71*	5.08	3.99*	1.33*
All sites	LPI-Total foliar cover	1 m	Bias	1.03*	0.12*	0.04*	1.2*	-0.23*	0.27*	1.16*	-0.06*	0.28*
All sites	LPI-Total foliar cover	1 m	Agr. interval	12.91	9.54	5.87	9.04	5.98	3.86*	7.05	4.72	2.49*
All sites	LPI-Total foliar cover	2 m	Bias	2.09	-0.17*	-0.02*	1.16*	-0.56*	0.58*	1.44*	0.26*	0.34*
All sites	LPI-Total foliar cover	2 m	Agr. interval	14.79	11.02	7.96	10.51	8.07	5.3	9.02	5.69	4.26
All sites	LPI-Species count	0.25 m	Bias	2.23	0.81	0.59	1.68	0.5	0.22*	1.26	0.34	-
All sites	LPI-Species count	0.25 m	Agr. interval	3.51	1.6	1.24*	2.5	1.22*	0.65*	2.15	0.97*	-
All sites	LPI-Species count	0.5 m	Bias	2.51	1.31	0.78	1.72	0.9	0.53*	1.47	0.67	0.21*
All sites	LPI-Species count	0.5 m	Agr. interval	3.76	2.74	1.68	2.6	1.81	1.33*	2.42	1.7	0.71*
All sites	LPI-Species count	1 m	Bias	3.41	2.1	1.3	2.99	1.25	0.93	2.19	0.92	0.71
All sites	LPI-Species count	1 m	Agr. interval	4.68	3.7	2.31	4.34	2.49	1.66	3.2	1.67	1.37*
All sites	LPI-Species count	2 m	Bias	4.08	2.98	1.79	3.18	2.35	1.29	2.73	1.78	0.96
All sites	LPI-Species count	2 m	Agr. interval	5.56	4.22	2.66	4.55	3.31	2.25	3.52	2.51	1.7
Akron	Gap intercept	5 to 24 cm	Bias	-1.29*	-0.36*	-0.59*	-0.48*	-0.01*	0.01*	-0.2*	0.2*	-
Akron	Gap intercept	5 to 24 cm	Agr. interval	2.53	1.65*	1.09*	1.77*	0.68*	0.56*	1.02*	0.75*	-
Akron	Gap intercept	25 to 50 cm	Bias	-1.38*	0.2*	0.3*	0.73	-0.34*	0.15*	0.04*	-0.04*	-
Akron	Gap intercept	25 to 50 cm	Agr. interval	4.82	2.04*	1.36*	0.94*	1.13*	1.04*	0.99*	0.72*	-
Akron	Gap intercept	>50 to 100 cm	Bias	-0.57*	-0.45*	-0.08*	-0.71	-0.21*	-0.24*	-0.12*	0.01*	-
Akron	Gap intercept	>50 to 100 cm	Agr. interval	2.21*	1.02*	1.2*	0.78*	0.63*	0.58*	0.65*	0.79*	-
Akron	Gap intercept	>100 to 200 cm	Bias	-2.26*	0.81*	0.51*	-0.79*	0.02*	0.11*	-0.11*	0.05*	-
Akron	Gap intercept	>100 to 200 cm	Agr. interval	4.82	1.41*	0.79*	2.22*	1.04*	0.47*	1.47*	1.16*	-
Akron	Gap intercept	>200 cm	Bias	-1.01*	0.02*	-0.85*	-0.56*	0.01*	-0.01*	-1.12*	-0.18*	-
Akron	Gap intercept	>200 cm	Agr. interval	4.59	2.1*	1.71*	2.74	1.43*	0.71*	2.74	1.06*	-
Akron	Vegetation height	2 m	Bias	1.76*	-0.54*	-0.63*	2.15*	0.43*	0.01*	1.69*	0.8*	-
Akron	Vegetation height	2 m	Agr. interval	6.95	1.9*	1.77*	6.64	1.53*	0.42*	4.96	1.8*	-
Akron	Vegetation height	4 m	Bias	2.92*	1.62*	-1.54*	2.41*	0.93*	0.11*	2.04*	0.11*	-0.34*
Akron	Vegetation height	4 m	Agr. interval	8.52	4.72	4.05	4.79	3.11	0.82*	6.18	2.12*	1.2*
Akron	Vegetation height	6 m	Bias	-0.13*	-0.02*	1.73*	1.55*	1.36*	0.21*	1.91*	0.16*	0.71*
Akron	Vegetation height	6 m	Agr. interval	7.7	2.24*	4.92	7.88	3.57	1.01*	7.46	2.93	1.92*
Akron	Vegetation height	8 m	Bias	1.06*	3.12*	-0.17*	3.71*	2.05*	0.04*	3.54*	0.02*	-1.11*
Akron	Vegetation height	8 m	Agr. interval	9.89	7.93	4.41	8.76	5.89	2.69	9.35	2.95	4.31
Akron	Vegetation height	10 m	Bias	-6.77*	-1.98*	0.52*	2.62*	-1.42*	-0.69*	0.89*	-0.42*	-0.52*
Akron	Vegetation height	10 m	Agr. interval	28.01	16.92	3.05	8.3	4.8	3.3	9.72	5.84	1.81*
Akron	LPI-Total foliar cover	0.25 m	Bias	2.68*	2.69*	0.72*	2.75*	-0.61*	-0.53*	4.47*	-0.3*	-
Akron	LPI-Total foliar cover	0.25 m	Agr. interval	13.76	10.23	4.77	7.6	7.42	2.37*	7.86	3.96	-
Akron	LPI-Total foliar cover	0.5 m	Bias	0.18*	-1.93*	2.14*	3.81*	2.43*	-0.7*	1.1*	0.49*	0.19*
Akron	LPI-Total foliar cover	0.5 m	Agr. interval	8.66	7.55	5.66	8.79	5.88	4.11	5.43	3.84	1.22*
Akron	LPI-Total foliar cover	1 m	Bias	1.43*	-3.07*	0.27*	1.43*	2.18*	2.41*	1.27*	2.1*	0.69*
Akron	LPI-Total foliar cover	1 m	Agr. interval	11.08	6.09	6.9	13.7	9.46	4.87	7.25	4.09	2.23*
Akron	LPI-Total foliar cover	2 m	Bias	8.28*	0.43*	3.41*	1.55*	-0.32*	2.26*	4.43*	0.77*	1.8
Akron	LPI-Total foliar cover	2 m	Agr. interval	14.45	9.68	8.42	9.95	11.21	5.54	9.39	6.31	2.03*
Akron	LPI-Species count	0.25 m	Bias	0*	0*	0*	0*	0*	0*	0*	0*	-
Akron	LPI-Species count	0.25 m	Agr. interval	0*	0*	0*	0*	0*	0*	0*	0*	-
Akron	LPI-Species count	0.5 m	Bias	0*	0*	0*	0*	0*	0*	0*	0*	0*
Akron	LPI-Species count	0.5 m	Agr. interval	0*	0*	0*	0*	0*	0*	0*	0*	0*
Akron	LPI-Species count	1 m	Bias	0.52	0*	0*	0*	0*	0*	0*	0*	0*
Akron	LPI-Species count	1 m	Agr. interval	0.65*	0*	0*	0*	0*	0*	0*	0*	0*
Akron	LPI-Species count	2 m	Bias	0.11*	0*	0*	0*	0*	0*	0*	0*	0*
Akron	LPI-Species count	2 m	Agr. interval	0.41*	0*	0*	0*	0*	0*	0*	0*	0*
CPER	Gap intercept	5 to 24 cm	Bias	-0.51	-0.06*	0.09*	-0.22*	-0.12*	-0.07*	-0.38	0.09*	-
CPER	Gap intercept	5 to 24 cm	Agr. interval	0.83*	0.4*	0.37*	0.6*	0.42*	0.18*	0.5*	0.57*	-
CPER	Gap intercept	25 to 50 cm	Bias	-0.1*	0*	-0.08*	-0.15*	-0.1*	-0.04*	-0.17*	0.04*	-
CPER	Gap intercept	25 to 50 cm	Agr. interval	0.45*	0.15*	0.26*	0.45*	0.26*	0.07*	0.46*	0.14*	-
CPER	Gap intercept	>50 to 100 cm	Bias	0.07*	0.07*	0*	0.07*	0*	-0.03*	-0.03*	-0.03*	-
CPER	Gap intercept	>50 to 100 cm	Agr. interval	0.14*	0.14*	0.24*	0.14*	0.24*	0.07*	0.33*	0.17*	-
CPER	Gap intercept	>100 to 200 cm	Bias	0.05*	-0.27*	-0.11*	-0.27*	0.05*	0.05*	0.05*	-0.05*	-
CPER	Gap intercept	>100 to 200 cm	Agr. interval	0.22*	1.08*	0.43*	1.08*	0.22*	0.22*	0.22*	0.22*	-
CPER	Gap intercept	>200 cm	Bias	0.09*	-0.45*	-0.18*	0.09*	-0.18*	-0.05*	-0.27*	0.09*	-
CPER	Gap intercept	>200 cm	Agr. interval	0.37*	1.84*	0.73*	0.37*	0.73*	0.18*	1.1*	0.37*	-
CPER	Vegetation height	2 m	Bias	2.52	-1.13*	-0.79*	1.24*	-0.82*	0.06*	2.29	-0.03*	-
CPER	Vegetation height	2 m	Agr. interval	3.9	4.72	2.28*	3.64	1.58*	1.37*	1.71*	1.45*	-
CPER	Vegetation height	4 m	Bias	2.7*	0.12*	-0.62*	1.21*	-0.04*	0.71	1.17	0.09*	-0.44
CPER	Vegetation height	4 m	Agr. interval	5.7	3.08	3.64	3.12	2.62*	1.21*	1.92*	1.27*	0.77*
CPER	Vegetation height	6 m	Bias	0.27*	0.02*	-1.98	2.48	-0.52*	-0.51*	2.92	0.52*	-0.85*
CPER	Vegetation height	6 m	Agr. interval	6.48	5.23	3.23	2.28*	1.87*	3.11	2.82*	2.62*	1.85*
CPER	Vegetation height	8 m	Bias	4.17	0.94*	1.01*	2.12*	0.5*	-0.69*	2.62	1.53	-0.21*
CPER	Vegetation height	8 m	Agr. interval	7.17	4.93	4.6	4.81	2.61*	2.46*	4.22	1.95*	1.53*
CPER	Vegetation height	10 m	Bias	-0.1*	1.13*	1.75*	2.24*	1.1*	0.9*	0.82*	-0.71*	0.82
CPER	Vegetation height	10 m	Agr. interval	6.7	4.71	3.85	5.42	2.54*	2.45*	3.5	4.8	1.14*
CPER	LPI-Total foliar cover	0.25 m	Bias	0.38*	0.11*	0.46*	4.19*	-0.22*	-0.73*	2.71*	-0.89*	-
CPER	LPI-Total foliar cover	0.25 m	Agr. interval	8.36	6.21	5.05	10.34	3.57	1.66*	5.79	3.66	-
CPER	LPI-Total foliar cover	0.5 m	Bias	2.47*	1.92*	1.68*	1.92*	1.58*	-0.23*	2.71	0.01*	0.23*
CPER	LPI-Total foliar cover	0.5 m	Agr. interval	10.7	9.82	5.57	6.97	3.87	2.9*	4.05	2.38*	0.92*
CPER	LPI-Total foliar cover	1 m	Bias	2.1*	-2.99*	1.12*	3.92*	-0.26*	1.12*	0.53*	0.47*	1.22
CPER	LPI-Total foliar cover	1 m	Agr. interval	11.72	9.54	3.29	10.05	3.95	2.72*	4.97	4.64	1.73*
CPER	LPI-Total foliar cover	2 m	Bias	4.31*	-1.53*	-2.22*	6.06	-0.08*	1.91	2.91*	-2.02	0.94*
CPER	LPI-Total foliar cover	2 m	Agr. interval	14.06	12.7	5.43	8.48	6.84	3.51	8.53	2.9*	3.69
CPER	LPI-Species count	0.25 m	Bias	4.43	1.24	0.58	3.39	0.91	0.3	2.29	0.15	-
CPER	LPI-Species count	0.25 m	Agr. interval	1.38*	1.2*	0.97*	1.27*	1.42*	0.59*	0.92*	0.46*	-
CPER	LPI-Species count	0.5 m	Bias	4.72	1.99	0.32	3.48	0.93	0.62	3.41	0.74	0.07
CPER	LPI-Species count	0.5 m	Agr. interval	1.31*	1.3*	0.78*	1.28*	0.87*	0.78*	1.37*	0.97*	0.33*
CPER	LPI-Species count	1 m	Bias	7.7	3.92	2.06	5.21	0.71	2.15	5.4	1.93	1.98
CPER	LPI-Species count	1 m	Agr. interval	1.9	1.26*	1.1*	1.95	0.78*	1.16*	2.09	0.86*	1.04*
CPER	LPI-Species count	2 m	Bias	6.98	5.1	3.45	6.94	4.02	2.35	5.67	2.96	2.35
CPER	LPI-Species count	2 m	Agr. interval	1.97	1.5*	1.39*	1.97	1.3*	1.37*	1.75	1.04*	1.37*
El Reno	Gap intercept	5 to 24 cm	Bias	0.07*	0.17*	-0.08*	0.08*	0.13*	-0.02*	-0.1*	-0.14*	-
El Reno	Gap intercept	5 to 24 cm	Agr. interval	0.39*	0.27*	0.42*	0.21*	0.21*	0.2*	0.24*	0.12*	-
El Reno	Gap intercept	25 to 50 cm	Bias	-0.07*	-0.23*	0.03*	-0.03*	-0.13*	-0.04*	0.09*	-0.08*	-
El Reno	Gap intercept	25 to 50 cm	Agr. interval	0.92*	0.34*	0.49*	0.64*	0.24*	0.1*	0.48*	0.2*	-
El Reno	Gap intercept	>50 to 100 cm	Bias	-1.33*	-0.55*	0.09*	-0.03*	-0.04*	0.04*	0.06*	-0.07*	-
El Reno	Gap intercept	>50 to 100 cm	Agr. interval	3.81	1.58*	0.26*	0.07*	0.11*	0.13*	0.17*	0.2*	-
El Reno	Gap intercept	>100 to 200 cm	Bias	0.25*	0.25*	0.25*	0.25*	0.25*	0.11*	-0.09*	-0.06*	-
El Reno	Gap intercept	>100 to 200 cm	Agr. interval	0.72*	0.72*	0.72*	0.72*	0.72*	0.31*	0.26*	0.17*	-
El Reno	Gap intercept	>200 cm	Bias	0.95*	0.95*	-0.31*	-0.81*	-0.49*	0.1*	-0.22*	-0.11*	-
El Reno	Gap intercept	>200 cm	Agr. interval	2.71	2.71	0.9*	2.32	1.41*	0.28*	0.64*	0.3*	-
El Reno	Vegetation height	2 m	Bias	4.39*	0.01*	-0.19*	3.56*	-0.56*	-0.67*	2.58*	0.43*	-
El Reno	Vegetation height	2 m	Agr. interval	6.09	4.02	3.12	5.62	4.43	1.18*	5.82	2.27	-
El Reno	Vegetation height	4 m	Bias	3.69*	2.91*	-1.29*	6.04*	-0.33*	0.08*	4.64	1.08*	-0.55*
El Reno	Vegetation height	4 m	Agr. interval	12.79	3.93	4.03	10.6	3	1.58*	4.77	4.1	0.78*
El Reno	Vegetation height	6 m	Bias	1.49*	2.85*	-2.73*	7.04	1.34*	-0.04*	5.44*	2.01*	-0.87*
El Reno	Vegetation height	6 m	Agr. interval	15.49	4.96	4.78	7.17	1.73*	2.02	8.61	2.73	2.17
El Reno	Vegetation height	8 m	Bias	4.89*	3.02*	-2.85*	6.09*	1.09*	-0.66*	5.49*	-0.13*	-1.75
El Reno	Vegetation height	8 m	Agr. interval	23.28	5.02	4.67	14.34	4.29	1.66*	10.38	5.32	1.52*
El Reno	Vegetation height	10 m	Bias	2.22*	1.93*	-1.35*	5.25*	0.69*	0.08*	3.24*	0.02*	-0.18*
El Reno	Vegetation height	10 m	Agr. interval	16.3	5.82	4.19	11.23	2.81	1.89*	8.33	5.92	1.73*
El Reno	LPI-Total foliar cover	0.25 m	Bias	2.39	-2.42*	-0.16*	4.89*	1.91*	-0.59*	1.53	0.61*	-
El Reno	LPI-Total foliar cover	0.25 m	Agr. interval	2.26	4.19	4.33	8.75	4.48	1.57*	1.57*	2.34	-
El Reno	LPI-Total foliar cover	0.5 m	Bias	0.39*	0.45*	-1.64*	2.19*	2.11*	0.03*	1.59*	0.51*	0.52*
El Reno	LPI-Total foliar cover	0.5 m	Agr. interval	3.76	1.78*	2.67	3.65	4.49	1.69*	4.07	1.69*	1.52*
El Reno	LPI-Total foliar cover	1 m	Bias	0.79*	-0.81*	-3.15*	5.99*	1.44*	0.63*	1.86*	-0.51*	0.04*
El Reno	LPI-Total foliar cover	1 m	Agr. interval	10.6	4.49	3.48	9.42	2.88	5.27	3.16	2.55	3.04
El Reno	LPI-Total foliar cover	2 m	Bias	1.9*	-0.01*	-3.48*	3.44*	-1.21*	-1.06*	4.46*	-0.01*	-0.93*
El Reno	LPI-Total foliar cover	2 m	Agr. interval	5.8	8.83	8.51	10.56	3.99	3.08	15.53	4.92	1.79*
El Reno	LPI-Species count	0.25 m	Bias	4.73	2.64	2.04	2.62	2.04	0.98	2.48	1.51	-
El Reno	LPI-Species count	0.25 m	Agr. interval	4.89	3.26	2.14	3.93	2.14	1.13*	3.37	2.4	-
El Reno	LPI-Species count	0.5 m	Bias	4.26	4.95	3.02	2.68	2.9	1.7	2.46	1.93	0.85
El Reno	LPI-Species count	0.5 m	Agr. interval	5.03	5.55	3.2	4.56	3.82	1.6	4.01	3.62	1.21*
El Reno	LPI-Species count	1 m	Bias	5.97	3.75	3.81	4.53	2.9	1.7	2.74	2.88	1.1
El Reno	LPI-Species count	1 m	Agr. interval	5.99	3.83	3.4	5.01	3.82	1.6	3.93	3.26	1.04*
El Reno	LPI-Species count	2 m	Bias	6.35	5.34	3.55	5.02	4.66	2.77	4.26	2.79	1.79
El Reno	LPI-Species count	2 m	Agr. interval	5.7	5.79	4.27	4.41	5.46	3.22	4.84	3.14	2.2
Holloman	Gap intercept	5 to 24 cm	Bias	0.08*	-0.26*	-0.04*	0.17*	-0.07*	0.1*	0.18*	0*	-
Holloman	Gap intercept	5 to 24 cm	Agr. interval	2.07*	1.27*	0.89*	1.26*	0.99*	0.46*	1.05*	0.62*	-
Holloman	Gap intercept	25 to 50 cm	Bias	1.87	-0.08*	-0.51	1.48	-0.38	-0.01*	0.71	0.18*	-
Holloman	Gap intercept	25 to 50 cm	Agr. interval	3.43*	2.47*	1.17*	2.19*	1.1*	0.74*	1.88*	1.14*	-
Holloman	Gap intercept	>50 to 100 cm	Bias	1.44*	-0.4*	-0.63*	2.08	-0.04*	-0.31*	3.59	0.44*	-
Holloman	Gap intercept	>50 to 100 cm	Agr. interval	7.41	4.74	3.96	4.62	2.87*	1.76*	3.13*	2.06*	-
Holloman	Gap intercept	>100 to 200 cm	Bias	1.42*	-2*	0.62*	0.52*	0.26*	0.63*	0.01*	-0.39*	-
Holloman	Gap intercept	>100 to 200 cm	Agr. interval	14.04	8.41	6.23	8.07	6.08	3.12*	5.34	4.65	-
Holloman	Gap intercept	>200 cm	Bias	-4.71	1.93*	1.7*	-5.53	0.33*	-0.02*	-5.56	-0.64*	-
Holloman	Gap intercept	>200 cm	Agr. interval	12.53	11.19	6.79	8.43	7.31	3.8	5.88	4.75	-
Holloman	Vegetation height	2 m	Bias	4.12	1.97*	0.15*	0.07*	1.87*	0.26*	0.73*	0.39*	-
Holloman	Vegetation height	2 m	Agr. interval	9.82	9.71	3.99	6.46	6.82	1.89*	3.57	3.76	-
Holloman	Vegetation height	4 m	Bias	0.9*	-0.7*	-0.69*	3.44	0.62*	-0.29*	3.06	0.88*	-0.38*
Holloman	Vegetation height	4 m	Agr. interval	12.11	11.17	4.3	8.66	8.15	2.42*	5.71	4.16	1.46*
Holloman	Vegetation height	6 m	Bias	0.1*	1.93*	-3.35	-1.87*	-0.1*	-2.31	-2.96	-0.84*	-2.88
Holloman	Vegetation height	6 m	Agr. interval	14.97	14.62	7.61	10.31	9.89	4.42	7.44	7.14	2.51*
Holloman	Vegetation height	8 m	Bias	4.73*	-3.84*	-4.22	4.08*	-1.84*	-5.06	2.62*	-1.72*	-4.9
Holloman	Vegetation height	8 m	Agr. interval	23.09	16.27	8.25	16.86	12.28	4.22	10.6	8.79	3.15*
Holloman	Vegetation height	10 m	Bias	5.58*	5.6	0.23*	7.73	4.44	1.26*	5.44	3.84	1.6
Holloman	Vegetation height	10 m	Agr. interval	19.98	14.53	6.34	13.15	12.16	3.89	11.59	9.67	3.47*
Holloman	LPI-Total foliar cover	0.25 m	Bias	5.16	0.28*	-0.69*	2.5	-0.69*	-0.9	0.72*	0.32*	-
Holloman	LPI-Total foliar cover	0.25 m	Agr. interval	6.02	7	5	5.22	5.68	2.12*	4.2	3.69	-
Holloman	LPI-Total foliar cover	0.5 m	Bias	5.12	0.92*	0.26*	3.41	1.25*	1.15	4.9	1.19*	1.08
Holloman	LPI-Total foliar cover	0.5 m	Agr. interval	10.95	7.67	6.28	7.31	5.34	2.61*	4.95	4.11	1.11*
Holloman	LPI-Total foliar cover	1 m	Bias	3.29*	1.25*	3.03	2.04*	1.11*	2.47	4.01	1.62*	2.39
Holloman	LPI-Total foliar cover	1 m	Agr. interval	11.44	11.15	6.6	8.56	6.61	3.65	4.95	5.9	2.1*
Holloman	LPI-Total foliar cover	2 m	Bias	3.62*	-1.71*	3.79	-1.34*	-2.71*	4.26	-4.6	0.35*	4.05
Holloman	LPI-Total foliar cover	2 m	Agr. interval	12.6	14.29	7.51	11.76	12.62	4.89	7.86	7.61	3.36*
Holloman	LPI-Species count	0.25 m	Bias	1.59	0.96	0*	1.19	0.05	0*	1.09	0.18	-
Holloman	LPI-Species count	0.25 m	Agr. interval	1.12*	1.19*	0*	1.44*	0.29*	0*	1.26*	0.5*	-
Holloman	LPI-Species count	0.5 m	Bias	1.55	1.03	0.6	1.58	0.61	0.11	1.19	0.13	0.07
Holloman	LPI-Species count	0.5 m	Agr. interval	1.54*	1.22*	0.9*	1.35*	1.08*	0.41*	1.27*	0.43*	0.33*
Holloman	LPI-Species count	1 m	Bias	2.93	1.33	1.43	1.86	1.33	1.02	2.17	0.98	0.67
Holloman	LPI-Species count	1 m	Agr. interval	1.96	1.44*	1.92	1.72*	1.46*	1.04*	1.8	1.09*	0.77*
Holloman	LPI-Species count	2 m	Bias	3.44	3.36	1.56	2.42	3.71	1.27	2.63	2.68	0.79
Holloman	LPI-Species count	2 m	Agr. interval	2.79	2.43	1.87	2.2	2.52	1.15*	2.35	1.94	0.84*
Jornada	Gap intercept	5 to 24 cm	Bias	0.21*	0.3*	0.17*	0.13*	0.07*	0*	0*	0.06*	-
Jornada	Gap intercept	5 to 24 cm	Agr. interval	1.75*	1.47*	0.81*	1.15*	0.79*	0.38*	0.71*	0.56*	-
Jornada	Gap intercept	25 to 50 cm	Bias	0.48*	-0.86*	0.11*	-0.5*	0.41*	0.11*	-0.21*	-0.12*	-
Jornada	Gap intercept	25 to 50 cm	Agr. interval	4.43	2.78*	1.83*	2.45*	1.91*	0.89*	1.87*	1.3*	-
Jornada	Gap intercept	>50 to 100 cm	Bias	-1.07*	0.99*	-0.27*	-0.52*	0.67*	0.4*	-0.31*	-0.14*	-
Jornada	Gap intercept	>50 to 100 cm	Agr. interval	9.73	5.7	2.99*	5.03	3.8	1.32*	3.91	2.18*	-
Jornada	Gap intercept	>100 to 200 cm	Bias	-0.27*	-2.2*	1.06*	-0.78*	2.05	0.1*	0.1*	0.25*	-
Jornada	Gap intercept	>100 to 200 cm	Agr. interval	12.96	8.1	5.31	7.19	5.54	2.77*	5.93	4.72	-
Jornada	Gap intercept	>200 cm	Bias	1.15*	2.6*	-0.58*	3.03*	-3.23	-0.78*	1.2*	-0.32*	-
Jornada	Gap intercept	>200 cm	Agr. interval	21.5	16.41	8.43	14.61	8.8	3.17*	10.34	6.09	-
Jornada	Vegetation height	2 m	Bias	0.49*	0.93*	-1.53	4.27	4.06	0.13*	3.31	0.81*	-
Jornada	Vegetation height	2 m	Agr. interval	16.45	11.98	4.77	11.11	6.28	2.7*	6.43	4.22	-
Jornada	Vegetation height	4 m	Bias	2.4*	1.38*	-4.33	1.33*	3.06	-2.37	0.91*	2.21	-2.42
Jornada	Vegetation height	4 m	Agr. interval	24.03	12.47	6.84	12.68	6.65	3.84	12.19	6.69	1.59*
Jornada	Vegetation height	6 m	Bias	10.14	-3.4*	-2.34*	9.9	-2.96*	0.19*	9.99	-1.87*	-0.05*
Jornada	Vegetation height	6 m	Agr. interval	18.54	28.77	11.2	12.18	15.8	5.7	9.04	9.33	1.71*
Jornada	Vegetation height	8 m	Bias	9.35	-0.31*	0.8*	4.17*	2.05*	-0.27*	-0.86*	1.51*	-0.51*
Jornada	Vegetation height	8 m	Agr. interval	25.46	19.07	16.11	17.83	9.29	9.54	10.55	7.16	4.24
Jornada	Vegetation height	10 m	Bias	-22.91	-8.33	-4.92	-11.38	-14.31	-5.66	-5.45	-8.7	-5.26
Jornada	Vegetation height	10 m	Agr. interval	61.34	21.68	4.26	23.19	12.04	3.59	15.03	11.44	3.06*
Jornada	LPI-Total foliar cover	0.25 m	Bias	-0.79*	-1.56*	0.16*	-0.71*	0.25*	0.09*	1.55	0.53*	-
Jornada	LPI-Total foliar cover	0.25 m	Agr. interval	9.58	6.82	3.03*	7.02	3.07*	1.5*	4.56	3.33*	-
Jornada	LPI-Total foliar cover	0.5 m	Bias	1.45*	-1.14*	-0.97*	1.25*	-2.37	-0.2*	-0.25*	-0.68*	-0.46
Jornada	LPI-Total foliar cover	0.5 m	Agr. interval	10.32	5.53	3.06*	7.92	5.43	1.94*	4.65	3.8	0.99*
Jornada	LPI-Total foliar cover	1 m	Bias	2.06*	-0.86*	0.77*	-1.79*	-2.1	0.26*	-1.02*	-2.48	0.52
Jornada	LPI-Total foliar cover	1 m	Agr. interval	12.17	9.06	3.74	7.63	4.65	2.1*	6.26	3.53*	1.19*
Jornada	LPI-Total foliar cover	2 m	Bias	-0.02*	-1.48*	2.15	-0.32*	-2.32	2.5	2.35*	-3.27	2.46
Jornada	LPI-Total foliar cover	2 m	Agr. interval	18.59	10.82	5.36	10.89	4.48	3.73	9.54	4.25	2.51*
Jornada	LPI-Species count	0.25 m	Bias	2.85	0.75	0.06	3.05	0.54	0*	1.29	0.29	-
Jornada	LPI-Species count	0.25 m	Agr. interval	2.98	1.38*	0.45*	1.7*	1.12*	0*	1.58*	0.79*	-
Jornada	LPI-Species count	0.5 m	Bias	3.47	1.05	0.48	3.46	1	0.18	1.96	0.4	0*
Jornada	LPI-Species count	0.5 m	Agr. interval	2.89	1.49*	0.72*	2.39	1.48*	0.64*	1.96	0.82*	0*
Jornada	LPI-Species count	1 m	Bias	4.44	2.37	1.29	4.89	0.8	0.56	5.01	0.88	0.37
Jornada	LPI-Species count	1 m	Agr. interval	2.65	2.55	1.91	2.82	1.29*	0.97*	2.88	1.23*	0.62*
Jornada	LPI-Species count	2 m	Bias	5.59	3.07	2.08	5.66	3.18	1.09	4.83	1.71	0.88
Jornada	LPI-Species count	2 m	Agr. interval	3.28	3.23	2.11	3.61	2.76	1.47*	2.8	1.73*	1.23*
Lordsburg	Gap intercept	5 to 24 cm	Bias	0*	0*	0*	0*	0*	0*	0*	0*	-
Lordsburg	Gap intercept	5 to 24 cm	Agr. interval	0*	0*	0*	0*	0*	0*	0*	0*	-
Lordsburg	Gap intercept	25 to 50 cm	Bias	0*	0*	0*	0*	0*	0*	0*	0*	-
Lordsburg	Gap intercept	25 to 50 cm	Agr. interval	0*	0*	0*	0*	0*	0*	0*	0*	-
Lordsburg	Gap intercept	>50 to 100 cm	Bias	0*	0*	0*	-0.41*	-0.2*	0*	-0.27*	-0.27	-
Lordsburg	Gap intercept	>50 to 100 cm	Agr. interval	0*	0*	0*	0.81*	0.4*	0*	0.54*	0.27*	-
Lordsburg	Gap intercept	>100 to 200 cm	Bias	0*	0*	0*	0*	0*	0*	0*	0*	-
Lordsburg	Gap intercept	>100 to 200 cm	Agr. interval	0*	0*	0*	0*	0*	0*	0*	0*	-
Lordsburg	Gap intercept	>200 cm	Bias	1.44	0.01*	0.06*	1.43	0.26*	-0.03*	1.15	0.4	-
Lordsburg	Gap intercept	>200 cm	Agr. interval	0.38*	0.23*	0.23*	1.48*	0.81*	0.12*	0.93*	0.38*	-
Lordsburg	Vegetation height	2 m	Bias	NA	0.42*	-0.53*	NA	0.06*	0.11*	NA	0.19*	-
Lordsburg	Vegetation height	2 m	Agr. interval	NA	1.66	1.02*	NA	1.4*	0.35*	NA	0.31*	-
Lordsburg	Vegetation height	4 m	Bias	NA	-2.67	-0.08*	NA	0.67*	-0.18*	NA	-0.6*	0.21*
Lordsburg	Vegetation height	4 m	Agr. interval	NA	NA	0.81*	NA	1.21	0.88*	NA	1.77	0.71*
Lordsburg	Vegetation height	6 m	Bias	NA	0.58*	NA	NA	0.33*	-0.5	NA	0.56*	-0.86*
Lordsburg	Vegetation height	6 m	Agr. interval	NA	0.15*	NA	NA	0.6	NA	NA	0.75*	0.55*
Lordsburg	Vegetation height	8 m	Bias	NA	NA	-0.04*	NA	1.33NA	-0.4*	NA	0.08*	-0.27*
Lordsburg	Vegetation height	8 m	Agr. interval	NA	NA	1.28	NA	NA	0.4*	NA	0.18*	0.27*
Lordsburg	LPI-Total foliar cover	0.25 m	Bias	0.03*	0.03*	-0.01*	0.03*	-0.01*	0.03*	0.03*	0.03*	-
Lordsburg	LPI-Total foliar cover	0.25 m	Agr. interval	0.06*	0.06*	0.11*	0.06*	0.11*	0.06*	0.06*	0.06*	-
Lordsburg	LPI-Total foliar cover	0.5 m	Bias	0.03*	0.03*	0.03*	0.03*	0.03*	0.03*	0.03*	0.03*	0.03*
Lordsburg	LPI-Total foliar cover	0.5 m	Agr. interval	0.06*	0.06*	0.06*	0.06*	0.06*	0.06*	0.06*	0.06*	0.06*
Lordsburg	LPI-Total foliar cover	1 m	Bias	0.03*	0.03*	0.03*	0.03*	0.03*	0.03*	0.03*	0.03*	0.03*
Lordsburg	LPI-Total foliar cover	1 m	Agr. interval	0.06*	0.06*	0.06*	0.06*	0.06*	0.06*	0.06*	0.06*	0.06*
Lordsburg	LPI-Total foliar cover	2 m	Bias	0.03*	0.03*	0.03*	0.03*	0.03*	0.03*	0.03*	0.03*	0.03*
Lordsburg	LPI-Total foliar cover	2 m	Agr. interval	0.06*	0.06*	0.06*	0.06*	0.06*	0.06*	0.06*	0.06*	0.06*
Lordsburg	LPI-Species count	0.25 m	Bias	0*	0*	0*	0*	0*	0*	0*	0*	-
Lordsburg	LPI-Species count	0.25 m	Agr. interval	0*	0*	0*	0*	0*	0*	0*	0*	-
Lordsburg	LPI-Species count	0.5 m	Bias	0*	0*	0*	0*	0*	0*	0*	0*	0*
Lordsburg	LPI-Species count	0.5 m	Agr. interval	0*	0*	0*	0*	0*	0*	0*	0*	0*
Lordsburg	LPI-Species count	1 m	Bias	0*	0*	0*	0*	0*	0*	0*	0*	0*
Lordsburg	LPI-Species count	1 m	Agr. interval	0*	0*	0*	0*	0*	0*	0*	0*	0*
Lordsburg	LPI-Species count	2 m	Bias	0*	0*	0*	0*	0*	0*	0*	0*	0*
Lordsburg	LPI-Species count	2 m	Agr. interval	0*	0*	0*	0*	0*	0*	0*	0*	0*
Mandan	Gap intercept	5 to 24 cm	Bias	1.06*	-2.65*	0.08*	-0.03*	1.12*	-0.03*	0.71*	-1.32*	-
Mandan	Gap intercept	5 to 24 cm	Agr. interval	4.2	8.84	1.88*	4.43	3.48	0.81*	1.9*	5.51	-
Mandan	Gap intercept	25 to 50 cm	Bias	-1.57*	-0.18*	-0.47*	0.79*	0.69*	0.48*	0.81*	-0.51	-
Mandan	Gap intercept	25 to 50 cm	Agr. interval	5.42	4.61	5.18	5.18	1.75*	2.45*	2.36*	0.67*	-
Mandan	Gap intercept	>50 to 100 cm	Bias	-0.96*	1.08*	0.4*	0.8*	0.24*	-0.81*	1.32*	-0.03*	-
Mandan	Gap intercept	>50 to 100 cm	Agr. interval	4.93	6.91	6.77	8.08	2.8*	3.15	6.16	4.1	-
Mandan	Gap intercept	>100 to 200 cm	Bias	-0.58*	1.86*	2.03*	-2.28*	0.2*	-1.12*	-1.22*	-0.42*	-
Mandan	Gap intercept	>100 to 200 cm	Agr. interval	6.81	7.99	5.88	5.99	3.13	3.4	6.28	2.47*	-
Mandan	Gap intercept	>200 cm	Bias	4.97*	0.23*	-2.73*	2.23*	-2.25*	2.43*	-0.06*	1.27*	-
Mandan	Gap intercept	>200 cm	Agr. interval	12.57	17.17	14.57	10.4	6.41	7.41	14.57	3.52	-
Mandan	Vegetation height	2 m	Bias	2.88*	-1.08*	0.91*	1.27*	-1.63*	-0.39*	1.66*	-0.1*	-
Mandan	Vegetation height	2 m	Agr. interval	11.16	9.66	6.52	8.9	4.98	3.31	5.71	4.55	-
Mandan	Vegetation height	4 m	Bias	1.55*	-0.68*	-0.94*	3.24	-0.86*	-0.23*	1.89*	0.75*	-0.43
Mandan	Vegetation height	4 m	Agr. interval	10.19	2.96	4.24	5.5	7.43	3.27	5.29	2.54*	0.62*
Mandan	Vegetation height	6 m	Bias	3.08*	0.05*	-0.91*	2.88*	1.1*	-1.25*	6.18	1.11*	-0.54*
Mandan	Vegetation height	6 m	Agr. interval	7.3	8.31	8.28	8.43	7.03	3.61	9.81	3.92	3.34
Mandan	Vegetation height	8 m	Bias	6.65	5.47*	-0.39*	3.78*	-1.54*	1.23*	3.93	2.53	-0.72*
Mandan	Vegetation height	8 m	Agr. interval	8.29	15.97	4.83	7.98	8.52	3.76	7.34	4.29	3.78
Mandan	Vegetation height	10 m	Bias	7.65	-0.44*	0.34*	-0.18*	-0.23*	-0.77*	4.29*	0.89*	-0.41*
Mandan	Vegetation height	10 m	Agr. interval	11.65	6.19	4.35	16.44	4.92	4.88	10.34	4.54	2.51*
Mandan	LPI-Total foliar cover	0.25 m	Bias	2.96*	1.14*	-1.3	2.36*	0.39*	0.37*	-0.71*	-0.25*	-
Mandan	LPI-Total foliar cover	0.25 m	Agr. interval	12.61	8.73	1.93*	14	5.82	0.93*	5.01	3.46	-
Mandan	LPI-Total foliar cover	0.5 m	Bias	1.05*	-1.41*	0.02*	0.68*	-1.41*	0.09*	0.02*	-0.27*	0.57
Mandan	LPI-Total foliar cover	0.5 m	Agr. interval	14.49	8.47	3.47	9.33	3.6	1.67*	4.53	4.58	0.71*
Mandan	LPI-Total foliar cover	1 m	Bias	2.14*	5.05	-0.73*	-4.77	0.96*	0.05*	0.56*	-0.88*	0.65*
Mandan	LPI-Total foliar cover	1 m	Agr. interval	14.9	7.67	4.81	7.74	4.74	3.85	8.52	4.26	2.46*
Mandan	LPI-Total foliar cover	2 m	Bias	-1.39*	1.05*	1.6*	0.01*	0.86*	0.76*	2.58*	0.44*	1.1*
Mandan	LPI-Total foliar cover	2 m	Agr. interval	14.72	7.46	7.07	11.61	5.39	3.44	7.27	4.01	2.99
Mandan	LPI-Species count	0.25 m	Bias	0.79	0.55	0.86	0.46	0.55	0.1	0.22	0.46	-
Mandan	LPI-Species count	0.25 m	Agr. interval	1.02*	0.9*	1.14*	0.9*	0.9*	0.39*	0.53*	0.9*	-
Mandan	LPI-Species count	0.5 m	Bias	1.31	0.55	0.22	0.55	0.86	0.22	0.53	0.55	0.11
Mandan	LPI-Species count	0.5 m	Agr. interval	1.37*	0.9*	0.53*	0.9*	1.14*	0.53*	0.88*	0.9*	0.41*
Mandan	LPI-Species count	1 m	Bias	1.6	1.39	1.2	1.92	1.07	0.42	0.62	1.07	0.42
Mandan	LPI-Species count	1 m	Agr. interval	1.53*	1.61*	1.17*	1.66	1.1*	0.87*	0.87*	1.1*	0.87*
Mandan	LPI-Species count	2 m	Bias	2.19	2.19	1.28	1.48	1.66	0.65	1.48	1.42	0.65
Mandan	LPI-Species count	2 m	Agr. interval	1.98	1.98	1.21*	1.46*	1.67	1.03*	1.46*	1.25*	1.03*
Moab	Gap intercept	5 to 24 cm	Bias	0.28*	0.42*	-0.31*	0.4*	-0.83*	0.36*	0.77*	-0.22*	-
Moab	Gap intercept	5 to 24 cm	Agr. interval	2.95*	3.08*	1.21*	3.36	1.89*	1.05*	2.22*	1.46*	-
Moab	Gap intercept	25 to 50 cm	Bias	1.23*	-0.44*	0.24*	-0.31*	-0.67*	0.37*	0.79*	0.3*	-
Moab	Gap intercept	25 to 50 cm	Agr. interval	4.72	2.76*	3.55	4.13	3.56	1.34*	2.46*	2.06*	-
Moab	Gap intercept	>50 to 100 cm	Bias	0.21*	-3.19	0.09*	0.72*	1.56*	0.19*	-0.4*	-0.68*	-
Moab	Gap intercept	>50 to 100 cm	Agr. interval	5.06	6.4	3.41	4.78	6.25	1.8*	3.42	2.49*	-
Moab	Gap intercept	>100 to 200 cm	Bias	1.04*	-0.54*	-0.06*	1.24*	3.31*	-0.83*	-0.81*	-1.66*	-
Moab	Gap intercept	>100 to 200 cm	Agr. interval	15.23	8.03	6.11	8.49	9.94	3.62	8.34	4.29	-
Moab	Gap intercept	>200 cm	Bias	-1.43*	4.65	0*	-3.76*	4.13*	-1.05*	-1.73*	2.05*	-
Moab	Gap intercept	>200 cm	Agr. interval	20.92	8.74	7.12	14.55	14.56	4.51	11	6.48	-
Moab	Vegetation height	2 m	Bias	-1.93*	0.35*	1.23	-0.58*	0.33*	-0.04*	-1.36	-0.08*	-
Moab	Vegetation height	2 m	Agr. interval	6.83	3.65	2.35*	3.45	2.54*	1.56*	2.1*	2.05*	-
Moab	Vegetation height	4 m	Bias	-1.84*	-0.28*	-1.07*	0.76*	1.66	-0.89*	0.13*	0.6*	-0.79
Moab	Vegetation height	4 m	Agr. interval	5.82	3.84	4.46	5.14	3.1*	2.58*	4.19	2.23*	1.32*
Moab	Vegetation height	6 m	Bias	-0.48*	0.77*	-0.41*	-1.49*	0.62*	-0.6*	-2.08	0.09*	0.11*
Moab	Vegetation height	6 m	Agr. interval	9.63	5.07	4.66	3.97	3.44	2.03*	4.55	3.37	1.04*
Moab	Vegetation height	8 m	Bias	-1.56*	2.76*	0.36*	0.42*	0.95*	-0.47*	2*	1.97	-0.32*
Moab	Vegetation height	8 m	Agr. interval	9.08	7.71	6.12	6.95	3.12*	3.03*	5.6	3.04*	1.81*
Moab	Vegetation height	10 m	Bias	3.07*	0.25*	0.03*	2.7	1.79*	0.68*	2.94	2.4	0.02*
Moab	Vegetation height	10 m	Agr. interval	6.84	4.74	7.09	5.38	4.99	5.25	4.94	3.4	3.3
Moab	LPI-Total foliar cover	0.25 m	Bias	3.03*	1.8*	-1.41*	-0.97*	0.66*	0.3*	0.15*	-1.01*	-
Moab	LPI-Total foliar cover	0.25 m	Agr. interval	10.98	4.97	4.11	5.75	4.19	2.11*	4.89	3.42	-
Moab	LPI-Total foliar cover	0.5 m	Bias	3.39*	2.33*	-0.89*	1.53*	-1.28*	0.99*	2.21	-1.73*	0.33*
Moab	LPI-Total foliar cover	0.5 m	Agr. interval	8.48	6.97	4.65	4.79	5.24	2.78*	3.74	4.71	1.51*
Moab	LPI-Total foliar cover	1 m	Bias	-0.75*	1.82*	-1.19*	2.75*	-1.74*	1.74*	1.82*	-0.85*	1.11
Moab	LPI-Total foliar cover	1 m	Agr. interval	13.66	12.69	7.73	8.16	6.13	4.29	9.99	5.08	1.77*
Moab	LPI-Total foliar cover	2 m	Bias	-0.53*	2.63*	3.21*	3.04*	-1.62*	1.1*	0.93*	0.32*	1.46*
Moab	LPI-Total foliar cover	2 m	Agr. interval	19.99	13.3	7.31	11.76	8.66	2.85*	7.91	4.61	3.69
Moab	LPI-Species count	0.25 m	Bias	0.54	0.62	0.29	0.54	0.25	0.17	0.21	0.06	-
Moab	LPI-Species count	0.25 m	Agr. interval	0.64*	0.84*	0.58*	0.64*	0.56*	0.49*	0.52*	0.29*	-
Moab	LPI-Species count	0.5 m	Bias	1.52	0.37	0.7	0.54	0.29	0.53	0.62	0.31	0.21
Moab	LPI-Species count	0.5 m	Agr. interval	1.2*	0.62*	0.81*	0.64*	0.58*	0.64*	0.84*	0.59*	0.52*
Moab	LPI-Species count	1 m	Bias	2.26	1.02	0.39	1.15	1.46	0.46	1.08	0.93	0.21
Moab	LPI-Species count	1 m	Agr. interval	1.78	1.18*	0.63*	1.28*	1.46*	0.64*	1.33*	0.97*	0.52*
Moab	LPI-Species count	2 m	Bias	2.26	1.24	0.64	1.97	1.47	0.46	2.19	0.93	0.21
Moab	LPI-Species count	2 m	Agr. interval	1.78	1.31*	0.83*	1.48*	1.26*	0.64*	1.6*	0.83*	0.52*
Morton	Gap intercept	5 to 24 cm	Bias	0.09*	0.2*	-0.3*	-0.68*	0.82	-0.06*	0.29*	-0.56*	-
Morton	Gap intercept	5 to 24 cm	Agr. interval	2.21*	1.9*	1.39*	2.66	1.1*	0.94*	1.41*	1.17*	-
Morton	Gap intercept	25 to 50 cm	Bias	1.94*	-0.16*	1.51*	-1.71*	1.69*	-0.49*	-1.74*	-0.15*	-
Morton	Gap intercept	25 to 50 cm	Agr. interval	6.69	7.18	5.35	3.18	3.56	2.33*	6.61	1.43*	-
Morton	Gap intercept	>50 to 100 cm	Bias	-1.97*	3.65*	3.35*	-2.11*	-0.13*	0.19*	-1.94	-0.67*	-
Morton	Gap intercept	>50 to 100 cm	Agr. interval	4.55	7.88	8.09	4.25	2.21*	0.62*	2.02*	2.08*	-
Morton	Gap intercept	>100 to 200 cm	Bias	-2.65*	4.18*	4.09*	-1.22*	0.88*	0.47*	-0.59*	-0.99*	-
Morton	Gap intercept	>100 to 200 cm	Agr. interval	4.97	12.88	13.15	3.3	3.95	2.22*	3.56	2.4*	-
Morton	Gap intercept	>200 cm	Bias	-0.22*	4.98*	3.28*	3.98*	-3.09*	-0.42*	2.19*	3.36*	-
Morton	Gap intercept	>200 cm	Agr. interval	10.65	15.09	19.3	9.68	10.01	1.98*	9.46	6.37	-
Morton	Vegetation height	2 m	Bias	-6.66*	12.91*	-7.23*	-1.45*	-1.59*	-5.39*	-3.25*	0.85*	-
Morton	Vegetation height	2 m	Agr. interval	25.36	36.4	19.64	15.31	4.65	16.4	17.92	7.99	-
Morton	Vegetation height	4 m	Bias	10.98*	-13.24*	-6.82*	2.48	-0.28*	1.64*	-0.18*	-1.59*	0.45*
Morton	Vegetation height	4 m	Agr. interval	32.54	38.15	16.23	3.36	9.44	9.12	13.44	3.35	3.27
Morton	Vegetation height	6 m	Bias	5.63	-14.11*	-4.03*	-3.44*	-9.96*	2.23*	-0.44*	-0.66*	0.75*
Morton	Vegetation height	6 m	Agr. interval	7.44	39.79	14.93	21.37	32.76	13.92	14.32	6.78	5.46
Morton	Vegetation height	8 m	Bias	20.42*	-11.82*	-3.08*	1.13*	-3.52*	2.21*	4.4*	-2.94*	-0.13*
Morton	Vegetation height	8 m	Agr. interval	47.39	39.59	8.85	15.27	19.72	13.22	9.2	11.81	6.43
Morton	Vegetation height	10 m	Bias	19.01*	15.76*	-9.58*	6.01	-0.42*	-5.88*	11.56	-2.7*	0.81
Morton	Vegetation height	10 m	Agr. interval	29.34	47.24	25.81	6.76	9.46	18.02	12.96	21.32	0.85*
Morton	LPI-Total foliar cover	0.25 m	Bias	0.69*	4.09*	-3.28*	1.98*	-2.28*	1.13*	1.05*	1.05*	-
Morton	LPI-Total foliar cover	0.25 m	Agr. interval	3.39	10.22	5.13	9.97	5.76	3.23	6.55	2.75	-
Morton	LPI-Total foliar cover	0.5 m	Bias	7.1*	3.91*	-1.19*	4.97*	1.27*	2.33*	5*	-0.52*	0.21*
Morton	LPI-Total foliar cover	0.5 m	Agr. interval	16.83	7.15	7.88	6.11	2.79	3.24	5.89	4.31	0.98*
Morton	LPI-Total foliar cover	1 m	Bias	13.88	-2.43*	4.23*	7.02*	1.42*	-0.7*	2.48*	1.16*	0.82*
Morton	LPI-Total foliar cover	1 m	Agr. interval	13.69	6.4	8.28	8.18	4.96	5.2	6.75	3.9	1.1*
Morton	LPI-Total foliar cover	2 m	Bias	3.66*	-3.72*	-0.39*	2.2*	0.28*	1.33*	4.73*	3.59*	0.94*
Morton	LPI-Total foliar cover	2 m	Agr. interval	5.45	13.87	10.15	6	11.06	9.56	8.51	4.54	4.58
Morton	LPI-Species count	0.25 m	Bias	0.21	0.21	0.21	0.21	0.21	0*	0.21	0.21	-
Morton	LPI-Species count	0.25 m	Agr. interval	0.53*	0.53*	0.53*	0.53*	0.53*	0*	0.53*	0.53*	-
Morton	LPI-Species count	0.5 m	Bias	0.46	0.21	0.46	0.46	0.46	0*	0.21	0.21	0*
Morton	LPI-Species count	0.5 m	Agr. interval	0.65*	0.53*	0.65*	0.65*	0.65*	0*	0.53*	0.53*	0*
Morton	LPI-Species count	1 m	Bias	0.46	0.21	0.21	0.46	0.46	0.21	0.46	0.21	0.21
Morton	LPI-Species count	1 m	Agr. interval	0.65*	0.53*	0.53*	0.65*	0.65*	0.53*	0.65*	0.53*	0.53*
Morton	LPI-Species count	2 m	Bias	0.89	1.15	0.89	0.21	0.67	0.21	0.46	0.67	0.21
Morton	LPI-Species count	2 m	Agr. interval	0.97*	0.71*	0.97*	0.53*	0.61*	0.53*	0.65*	0.61*	0.53*
Pullman	Gap intercept	5 to 24 cm	Bias	0.3*	-1.67*	0.01*	-0.43*	-0.56*	-0.17*	-0.41*	1.01*	-
Pullman	Gap intercept	5 to 24 cm	Agr. interval	2.64	6.41	3.22	1.59*	1.21*	1.28*	1.48*	2.5	-
Pullman	Gap intercept	25 to 50 cm	Bias	0.4*	4.25*	-0.4*	1.44*	-1.4*	0.5*	1.85*	-0.73*	-
Pullman	Gap intercept	25 to 50 cm	Agr. interval	8.81	7.84	5.15	3.75	8.22	2.91	4.97	1.73*	-
Pullman	Gap intercept	>50 to 100 cm	Bias	2.34*	1.3*	-0.38*	-1*	-0.5*	-0.22*	-0.39*	0.68*	-
Pullman	Gap intercept	>50 to 100 cm	Agr. interval	7.86	3.92	3.88	5.18	2.93	3.05	2.89	1.17*	-
Pullman	Gap intercept	>100 to 200 cm	Bias	2.85*	1.13*	0.39*	-2.15*	1.19*	1.22*	-1.61*	-1.2*	-
Pullman	Gap intercept	>100 to 200 cm	Agr. interval	10.71	9.29	6.43	10.38	3.53	3.32	7.74	2.76	-
Pullman	Gap intercept	>200 cm	Bias	0.54*	-6.11*	3.14*	-5.21*	0.35*	1.94*	-1.32*	2.38*	-
Pullman	Gap intercept	>200 cm	Agr. interval	22.21	17.28	13.23	10.88	13.75	4.55	8.77	7.99	-
Pullman	Vegetation height	2 m	Bias	2.33*	-1.01*	-0.56*	1.8*	-0.73*	-0.67*	1.37*	-0.87*	-
Pullman	Vegetation height	2 m	Agr. interval	5.63	5.5	2.28*	2.88	2.39*	1.04*	2.85	2.56	-
Pullman	Vegetation height	4 m	Bias	0.92*	-0.01*	0.19*	0.94*	-0.51*	0.82*	0.58*	-0.03*	0.6*
Pullman	Vegetation height	4 m	Agr. interval	7.49	2.91	2.77	2.92	1.46*	2.64	2.76	0.54*	1.6*
Pullman	Vegetation height	6 m	Bias	2.96*	0.46*	-0.68*	0.71*	0.09*	1.64*	0.96*	-0.56*	0.62*
Pullman	Vegetation height	6 m	Agr. interval	5.71	4.1	5.06	1.66*	2.56	3.82	4.18	1.32*	1*
Pullman	Vegetation height	8 m	Bias	0.52*	-1.48*	1.68*	3.03*	-0.35*	1.01*	2.53*	0.12*	0.47*
Pullman	Vegetation height	8 m	Agr. interval	8.93	9.19	4.72	7.58	4.15	1.75*	4.63	2.49	1.3*
Pullman	Vegetation height	10 m	Bias	0.02*	-0.14*	0.94*	-0.02*	-0.54*	-0.76*	1.85*	0.63*	-0.2*
Pullman	Vegetation height	10 m	Agr. interval	7.16	2.69	3.58	4.33	4.72	2.46*	7.28	1.46*	2.2*
Pullman	LPI-Total foliar cover	0.25 m	Bias	2.59	0.84*	0.82*	2.29*	-0.84*	0.08*	2.85*	-0.49*	-
Pullman	LPI-Total foliar cover	0.25 m	Agr. interval	4.59	3.18	2.28*	5.38	2.68*	2.17*	6.31	2.06*	-
Pullman	LPI-Total foliar cover	0.5 m	Bias	1.79*	2.53*	1.39*	3.09*	-1.61*	0.36*	2.32*	-1.11*	-0.06*
Pullman	LPI-Total foliar cover	0.5 m	Agr. interval	12.13	5.84	3.3	7.73	3.19	3.64	5.75	4.18	1.94*
Pullman	LPI-Total foliar cover	1 m	Bias	1.59*	0.64*	1.32*	2.79*	1.1*	-0.12*	3.85	0.41*	-0.06*
Pullman	LPI-Total foliar cover	1 m	Agr. interval	6.66	9.57	3.51	6.73	5.23	3.2	5.17	2.52*	2.12*
Pullman	LPI-Total foliar cover	2 m	Bias	7.52*	1.43*	-0.28*	6.37	2.28*	0.06*	2.91*	0.95*	-0.61*
Pullman	LPI-Total foliar cover	2 m	Agr. interval	13.65	5.19	4.02	9.82	6.93	4.57	7.33	4.87	3.1
Pullman	LPI-Species count	0.25 m	Bias	0.83	0.3	0.24	0.23	0*	0*	0.05*	0*	-
Pullman	LPI-Species count	0.25 m	Agr. interval	0.49*	0.6*	0.56*	0.55*	0*	0*	0.27*	0*	-
Pullman	LPI-Species count	0.5 m	Bias	0.58	0.3	0.35	0.33	0.5	0.09*	0*	0.09*	0*
Pullman	LPI-Species count	0.5 m	Agr. interval	0.65*	0.6*	0.63*	0.62*	0.66*	0.38*	0*	0.38*	0*
Pullman	LPI-Species count	1 m	Bias	1.12	0.58	0.53	1.06	0.5	0.23	0.5	0*	0*
Pullman	LPI-Species count	1 m	Agr. interval	1.31	0.65*	0.66*	0.84*	0.66*	0.55*	0.66*	0*	0*
Pullman	LPI-Species count	2 m	Bias	1.33	1.06	0.63	1	0.83	0.35	0.5	0.23	0*
Pullman	LPI-Species count	2 m	Agr. interval	1.34	0.84*	0.64*	0.91*	0.49*	0.63*	0.66*	0.55*	0*
Red Hills	Gap intercept	5 to 24 cm	Bias	-0.59*	1.45	0.64*	-1.82	0.03*	-0.48*	-0.52*	-0.12*	-
Red Hills	Gap intercept	5 to 24 cm	Agr. interval	3.27	2.14*	1.76*	2.25*	1.58*	1.1*	2.1*	0.49*	-
Red Hills	Gap intercept	25 to 50 cm	Bias	1*	0.64*	2.18	-0.3*	-1.79*	-0.1*	1.77	-0.52*	-
Red Hills	Gap intercept	25 to 50 cm	Agr. interval	5.58	6.46	1.53*	4.94	3.76	1.68*	2.23*	2.09*	-
Red Hills	Gap intercept	>50 to 100 cm	Bias	0.83*	2.61*	-0.31*	2.21*	-2.57	-1.1	0.67*	0.28*	-
Red Hills	Gap intercept	>50 to 100 cm	Agr. interval	12.58	7.96	4.78	8.56	3.78	1.54*	3.74	3.91	-
Red Hills	Gap intercept	>100 to 200 cm	Bias	3.15*	-3.71*	-3.3*	3.25*	4.4*	1.1*	1.23*	1.09*	-
Red Hills	Gap intercept	>100 to 200 cm	Agr. interval	15.29	12.57	7.59	6.71	8.85	3.78	3.97	2.65	-
Red Hills	Gap intercept	>200 cm	Bias	-4.07*	-0.96*	-0.46*	-0.79*	1.49*	1.34*	-2.29*	-1.16*	-
Red Hills	Gap intercept	>200 cm	Agr. interval	11.58	10.88	5.79	11.12	7.41	3.54	4.58	4.57	-
Red Hills	Vegetation height	2 m	Bias	-0.98*	1.48*	1.79*	-0.88*	2.54	-0.17*	-0.18*	0.77*	-
Red Hills	Vegetation height	2 m	Agr. interval	2.92	6.23	4.12	2.15*	2.87	2.21*	1.06*	1.84*	-
Red Hills	Vegetation height	4 m	Bias	-1.9*	1.03*	-3.05	-0.24*	2.27	-1.35*	0.33*	1.24*	-0.71
Red Hills	Vegetation height	4 m	Agr. interval	5.53	5.89	2.62	3.08	2.92	2.8	2.38*	2.22*	0.53*
Red Hills	Vegetation height	6 m	Bias	-2.77*	-0.43*	0.05*	-0.38*	-2.24*	1.36*	-1.57*	-0.72*	0.68
Red Hills	Vegetation height	6 m	Agr. interval	5.39	3.75	6.28	2.9	3.63	3.9	4.03	2.74	0.78*
Red Hills	Vegetation height	8 m	Bias	1.92*	1.74*	-2.81	2.05*	0.86*	0*	1.64	-0.72*	-1.02
Red Hills	Vegetation height	8 m	Agr. interval	5.79	6.96	3.34	4.39	4.5	4.22	2.1*	2*	1.15*
Red Hills	Vegetation height	10 m	Bias	-1.77*	-3.82*	0.79*	-0.43*	-2.38*	-0.14*	0.18*	-0.52*	0.07*
Red Hills	Vegetation height	10 m	Agr. interval	3.8	10.91	7.22	4.99	7.1	1.94*	3.84	3.86	1.46*
Red Hills	LPI-Total foliar cover	0.25 m	Bias	-3.03*	-2.89*	1.38*	-3.66*	3.95	-0.29*	1.97*	0.12*	-
Red Hills	LPI-Total foliar cover	0.25 m	Agr. interval	8.63	8.96	5.17	9.2	2.14	2	2.24	3.8	-
Red Hills	LPI-Total foliar cover	0.5 m	Bias	2.22*	1.04*	2.97*	1.72*	-2.4*	0.76*	3.88*	0.47*	0.53*
Red Hills	LPI-Total foliar cover	0.5 m	Agr. interval	9.16	11.33	5.02	5.46	4.41	3.99	3.94	4.7	1.45*
Red Hills	LPI-Total foliar cover	1 m	Bias	-9.78*	-2.14*	0.7*	-1.28*	1.54*	-3.72*	-1.78*	1.16*	-1.82*
Red Hills	LPI-Total foliar cover	1 m	Agr. interval	14.62	5.06	1.52*	8.59	7.44	6.19	9.01	5.17	4.19
Red Hills	LPI-Total foliar cover	2 m	Bias	4.14*	9.22*	-2.89*	-1.63*	0.08*	0.69*	-2.91*	-0.98*	-1.52*
Red Hills	LPI-Total foliar cover	2 m	Agr. interval	11.04	8.02	12.02	8.85	3.25	7.27	7.21	3.63	4.33
Red Hills	LPI-Species count	0.25 m	Bias	7.5	1.52	2.24	4.75	1.27	1.23	4.01	1.01	-
Red Hills	LPI-Species count	0.25 m	Agr. interval	1.94	0.64*	1.05*	1.4*	0.57*	0.54*	1.59*	0.9*	-
Red Hills	LPI-Species count	0.5 m	Bias	8.77	5.25	3.23	4.51	2.97	2.99	4.24	3.75	1.23
Red Hills	LPI-Species count	0.5 m	Agr. interval	1.68	1.05*	0.54*	1.43*	1.57*	1.59*	1.91	1.4*	1.43*
Red Hills	LPI-Species count	1 m	Bias	11	9.25	4.01	10.76	5.94	3.53	4.72	2.22	2.74
Red Hills	LPI-Species count	1 m	Agr. interval	2.05	0.56*	1.59*	1.71	2.19	1.44*	2.3	1.1*	1.67
Red Hills	LPI-Species count	2 m	Bias	14.29	10.04	5.5	10	6.53	5.03	6.52	5.69	3.27
Red Hills	LPI-Species count	2 m	Agr. interval	1.69	1.29*	0.65*	2.05	0.64*	0.91*	1.43*	1.04*	1.4*
San Luis Valley	Gap intercept	5 to 24 cm	Bias	-2.22	-0.54*	-0.7*	-1.42*	-0.37*	-0.26*	-0.42*	-0.01*	-
San Luis Valley	Gap intercept	5 to 24 cm	Agr. interval	3.41	3.65	2.16*	4.09	2.5*	1.33*	1.19*	1.35*	-
San Luis Valley	Gap intercept	25 to 50 cm	Bias	-0.77*	0.07*	-1.18*	-1.66	-1.24*	-0.1*	-2.72	0.25*	-
San Luis Valley	Gap intercept	25 to 50 cm	Agr. interval	5.33	4.81	3.27	3.18	3.64	1.53*	2.96*	1.96*	-
San Luis Valley	Gap intercept	>50 to 100 cm	Bias	-2.41*	-2.04*	-0.1*	-0.82*	-0.67*	0.01*	-1.68*	0.31*	-
San Luis Valley	Gap intercept	>50 to 100 cm	Agr. interval	7.12	5.62	3.27	5.65	3.82	1.44*	5.53	2.69*	-
San Luis Valley	Gap intercept	>100 to 200 cm	Bias	0.38*	-0.36*	1.64*	0.58*	-0.09*	0.33*	2.18*	0.12*	-
San Luis Valley	Gap intercept	>100 to 200 cm	Agr. interval	9.77	8.06	3.7	6.02	5.77	2.23*	7.28	2.43*	-
San Luis Valley	Gap intercept	>200 cm	Bias	7.06	3.58*	0.08*	2.53*	2.09*	0.05*	1.89*	-0.79*	-
San Luis Valley	Gap intercept	>200 cm	Agr. interval	10.36	9.75	3.56	7.36	4.99	1.85*	6.42	3*	-
San Luis Valley	Vegetation height	2 m	Bias	1.92*	0.33*	1.23	3.12	0.26*	0.48*	2.06	0.15*	-
San Luis Valley	Vegetation height	2 m	Agr. interval	5.25	2.95*	2.12*	2.44*	2.38*	1.59*	2.4*	1.93*	-
San Luis Valley	Vegetation height	4 m	Bias	-3.19*	-2.03*	2.14	-1.05*	-2.87	1.91	-0.78*	-2.76	2.2
San Luis Valley	Vegetation height	4 m	Agr. interval	13.65	9.1	1.78*	6.31	5.41	0.84*	3.47	3.44	0.64*
San Luis Valley	Vegetation height	6 m	Bias	4.14	1.86*	-5.59	4.22	2.37	-4.87	4.7	2.21	-3.6
San Luis Valley	Vegetation height	6 m	Agr. interval	5.27	4.14	8.66	4.26	2.65*	3.1	2.08*	2.18*	0.83*
San Luis Valley	Vegetation height	8 m	Bias	-4.22*	3.27*	2.55	-0.08*	-4.82	2.29	2.13*	0.69*	2.57
San Luis Valley	Vegetation height	8 m	Agr. interval	18.33	7.44	2.99*	7.2	7.1	1.72*	5.7	5.97	1.35*
San Luis Valley	Vegetation height	10 m	Bias	1.36*	0.04*	3.25	2.78	-0.8*	1.76	3.33	0.25*	1.61
San Luis Valley	Vegetation height	10 m	Agr. interval	7.53	7.61	6.19	4.47	5.01	2.82*	3.4	4.41	1.37*
San Luis Valley	LPI-Total foliar cover	0.25 m	Bias	1.78*	0.09*	-0.44*	2.17	-0.35*	0.12*	0.5*	0.6*	-
San Luis Valley	LPI-Total foliar cover	0.25 m	Agr. interval	8.05	4.86	3.51	3.47	3.49	2.15*	3.75	1.8*	-
San Luis Valley	LPI-Total foliar cover	0.5 m	Bias	0.32*	1.24*	-1.7*	0.4*	-0.72*	-0.4*	0.99*	-0.14*	-0.68
San Luis Valley	LPI-Total foliar cover	0.5 m	Agr. interval	12.65	5.21	3.62	5.25	4.56	2.26*	2.79*	4.16	1.33*
San Luis Valley	LPI-Total foliar cover	1 m	Bias	0.78*	-0.76*	-2.51*	-1.06*	-2.83*	-0.76*	1.91*	-2.29*	-1.24*
San Luis Valley	LPI-Total foliar cover	1 m	Agr. interval	12.14	10.17	6.25	9.39	6.17	2.72*	7.07	5.47	2.87*
San Luis Valley	LPI-Total foliar cover	2 m	Bias	-0.28*	1.4*	-4.62*	-4.42*	0.48*	-4.62	-0.28*	2.12*	-3.88
San Luis Valley	LPI-Total foliar cover	2 m	Agr. interval	17.25	8.85	9.89	9.66	7.75	5.64	9.63	7.32	4.62
San Luis Valley	LPI-Species count	0.25 m	Bias	2.68	0.15	0.31	2.73	0.07	0*	2.73	0*	-
San Luis Valley	LPI-Species count	0.25 m	Agr. interval	1.18*	0.46*	0.6*	1.25*	0.33*	0*	1.25*	0*	-
San Luis Valley	LPI-Species count	0.5 m	Bias	2.65	0.15	0.08	2.39	0.08	0.07	2.73	0.07	0*
San Luis Valley	LPI-Species count	0.5 m	Agr. interval	1.17*	0.46*	0.35*	1.16*	0.35*	0.33*	1.25*	0.33*	0*
San Luis Valley	LPI-Species count	1 m	Bias	2.91	0.74	0.15	2.73	0*	0.15	2.47	0.08	0.15
San Luis Valley	LPI-Species count	1 m	Agr. interval	1.19*	0.73*	0.46*	1.25*	0*	0.46*	1.17*	0.35*	0.46*
San Luis Valley	LPI-Species count	2 m	Bias	3.98	2.47	1.16	2.89	1.76	0.73	2.5	2.35	0.73
San Luis Valley	LPI-Species count	2 m	Agr. interval	1.27*	1.17*	0.87*	1.3*	1.16*	0.89*	1.06*	1.06*	0.89*
Twin Valley	Gap intercept	5 to 24 cm	Bias	-1.27*	0.33*	-0.08*	-1.32*	0.04*	0.21*	-0.91*	0.11*	-
Twin Valley	Gap intercept	5 to 24 cm	Agr. interval	4.54	2.64*	1.83*	3.47	1.4*	0.69*	2.63*	0.88*	-
Twin Valley	Gap intercept	25 to 50 cm	Bias	1.59*	1.08*	1.63	0*	-0.53*	0.99	0.34*	-0.78*	-
Twin Valley	Gap intercept	25 to 50 cm	Agr. interval	4.52	4.77	2.66*	4.2	2.31*	1.11*	2.58*	1.74*	-
Twin Valley	Gap intercept	>50 to 100 cm	Bias	1.43*	2.11*	1.39*	2.07*	-0.77*	0.64	0.14*	-0.76*	-
Twin Valley	Gap intercept	>50 to 100 cm	Agr. interval	6.42	7.4	6.68	4.31	3.78	1*	2.96	2.55*	-
Twin Valley	Gap intercept	>100 to 200 cm	Bias	2.28*	0.22*	1.37*	1.37*	0.19*	0.67*	-0.6*	0.2*	-
Twin Valley	Gap intercept	>100 to 200 cm	Agr. interval	10.58	8.65	9.49	10.55	5.29	2.34*	5.51	2.45*	-
Twin Valley	Gap intercept	>200 cm	Bias	-2.2*	7.41*	3.3*	-2.47*	-0.25*	-2.15	2.81*	2.51*	-
Twin Valley	Gap intercept	>200 cm	Agr. interval	28.22	18.37	19.12	17.64	10.58	1.64*	8.05	5.45	-
Twin Valley	Vegetation height	8	Bias	7.46	-0.29*	-1.87	0.86*	-0.82*	-0.37*	2.27*	-0.09*	-
Twin Valley	Vegetation height	8	Agr. interval	9.88	7.91	1.24*	5.19	3.66	1.95*	3.57	2.6	-
Twin Valley	Vegetation height	16	Bias	4.13*	1.71*	-1.43*	1.75*	-0.14*	-0.25*	2.67*	0.05*	-0.03*
Twin Valley	Vegetation height	16	Agr. interval	9.72	5.47	3.93	6.24	4.57	1.7*	3.82	2.51	1.63*
Twin Valley	Vegetation height	24	Bias	1.34*	1.72*	-2.45	4.43	2.54*	-0.86*	4.12	0.74*	-1.22
Twin Valley	Vegetation height	24	Agr. interval	3.88	4.99	3.18	5.66	5.91	1.27*	3.32	3.96	1.37*
Twin Valley	Vegetation height	32	Bias	-0.79*	3.64*	0.61*	2.35*	-2.01	1.47*	1.51*	0.56*	0.5*
Twin Valley	Vegetation height	32	Agr. interval	9.83	9.31	3.11	3.47	1.85*	3.92	3.51	5.06	2.76
Twin Valley	Vegetation height	40	Bias	1.97*	-1.64*	-1.14*	1.54*	-2.29*	0.03*	0.85*	-0.97*	-0.07*
Twin Valley	Vegetation height	40	Agr. interval	7.06	13.93	3.41	6.05	4.06	2.51	4.61	2.12*	1.29*
Twin Valley	LPI-Total foliar cover	25	Bias	0.01*	-1.14*	-1.27	1.2*	-2.4*	-0.24*	-2.21*	-1.5*	-
Twin Valley	LPI-Total foliar cover	25	Agr. interval	12.55	9.45	1.65*	6.72	8.69	2.09*	10.06	5.16	-
Twin Valley	LPI-Total foliar cover	50	Bias	0.82*	-1.14*	0.93*	-4.11*	-0.43*	-0.37*	-1.44*	0.2*	-0.63
Twin Valley	LPI-Total foliar cover	50	Agr. interval	11.5	5.6	4.28	12.81	5.98	3.21	6.85	5.35	0.93*
Twin Valley	LPI-Total foliar cover	100	Bias	-7.86*	1.77*	-3.81	1.89*	-2.74*	-1.85	-2.36*	1.06*	-1.49*
Twin Valley	LPI-Total foliar cover	100	Agr. interval	19.19	11.38	5.02	8.39	7.62	2.4*	10.47	4.14	2.36*
Twin Valley	LPI-Total foliar cover	200	Bias	1.22*	-3.86*	-4*	2.18*	2.51*	-2.6*	3.76*	2.97*	-2.39*
Twin Valley	LPI-Total foliar cover	200	Agr. interval	9.01	11.41	9.21	5.18	5.19	4.26	7.26	5.04	4.63
Twin Valley	LPI-Species count	25	Bias	2.38	1.17	0.7	2.24	0.4	0*	1.49	0.4	-
Twin Valley	LPI-Species count	25	Agr. interval	1.65*	1.88	1.12*	1.28*	0.89*	0*	1.45*	0.89*	-
Twin Valley	LPI-Species count	50	Bias	2.88	0.94	0.55	1.73	0.79	0.3	1.22	0.39	0.16
Twin Valley	LPI-Species count	50	Agr. interval	1.81	1.49*	1.34*	1.22*	1.09*	0.59*	1.2*	0.63*	0.47*
Twin Valley	LPI-Species count	100	Bias	2.96	2.47	1.36	3.89	0.88	1.48	2.6	0.43	1.23
Twin Valley	LPI-Species count	100	Agr. interval	2.31	1.83	1.26*	1.35*	0.77*	1.1*	1.24*	0.95*	1.22*
Twin Valley	LPI-Species count	200	Bias	5.16	3.09	2.01	3.11	1.36	1.48	3.63	1.32	1.23
Twin Valley	LPI-Species count	200	Agr. interval	2.18	1.73	1.62*	2.27	1.57*	1.59*	1.48*	1.4*	1.22*
