# Supplementary material for: Optimizing sampling across transect‐based methods improves the power of agroecological monitoring data
Source: J Environ Qual. 2025 Mar 17;54(3):706–19. doi: 10.1002/jeq2.20678 (PMC12065049; doi:10.1002/jeq2.20678)
Supplement: Supplementary file 4 — Table S4 The bias and agreement level from the limits of agreement (LoA) analysis for each sampling scenario at each site within the LoA 95% confidence intervals. [file JEQ2-54-706-s004.xlsx]

## Sheet: Supplement4_LimitsofAgreement_s
Table S4.1 The bias and agreement level from the Limits of Agreement (LoA) analysis for each sampling scenario at each site within the LoA 95% confidence intervals. Scenarios where bias is not significantly different from 0 and agreement intervals that are not significantly different from the agreement criteria (5 percent for canopy gap intercept and line-point intercept (LPI) total foliar cover,…
Site	Method	Interval	LoA	1_25	1_50	1_100	2_25	2_50	2_100	3_25	3_50	3_100
All sites	Gap intercept	5 to 24 cm	Bias	-0.28*	-0.2*	-0.08*	-0.38*	0*	-0.01*	-0.04*	-0.09*	-
All sites	Gap intercept	5 to 24 cm	Agr. interval	4.32*	5.29	2.18*	3.91*	2.52*	1.2*	2.31*	2.78*	-
All sites	Gap intercept	25 to 50 cm	Bias	0.48*	0.08*	0.2*	-0.01*	-0.28*	0.14*	0.1*	-0.11*	-
All sites	Gap intercept	25 to 50 cm	Agr. interval	7.14	6.11	4.54	5.03	4.39*	2.12*	4.48	2.16*	-
All sites	Gap intercept	>50 to 100 cm	Bias	-0.15*	0.3*	0.12*	0.33*	-0.07*	-0.08*	0.12*	-0.04*	-
All sites	Gap intercept	>50 to 100 cm	Agr. interval	10.77	8.87	6.46	7.82	5.4	2.55*	6.04	3.56*	-
All sites	Gap intercept	>100 to 200 cm	Bias	0.51*	-0.45*	0.75*	0*	1.07	0.17*	-0.03*	-0.23*	-
All sites	Gap intercept	>100 to 200 cm	Agr. interval	16.69	12.4	9.49	10.45	8.81	4.16*	8.43	5.22	-
All sites	Gap intercept	>200 cm	Bias	0.07*	2	0.42*	-0.48*	-0.07*	0.03*	-0.42*	0.53*	-
All sites	Gap intercept	>200 cm	Agr. interval	24.5	19.26	14.6	17.25	13.14	5.65	13.17	7.6	-
All sites	Vegetation height	2 m	Bias	1.53*	1.02*	-0.53*	1.4	0.42*	-0.36*	1.18*	0.3*	-
All sites	Vegetation height	2 m	Agr. interval	17.65	17.27	9.1	11.64	7.69	6.36	9.05	5.23	-
All sites	Vegetation height	4 m	Bias	1.46*	-0.53*	-1.52	1.76	0.43*	-0.09*	1.33	0.24*	-0.22*
All sites	Vegetation height	4 m	Agr. interval	23.48	18.29	9.28	12	9.29	5.24	11	6.35	2.93*
All sites	Vegetation height	6 m	Bias	2.41*	-0.55*	-2.14	2.22*	-0.54*	-0.56*	2.46*	-0.03*	-0.65*
All sites	Vegetation height	6 m	Agr. interval	19.11	25.87	12.46	15.71	17.24	7.98	13.35	8.74	4.22
All sites	Vegetation height	8 m	Bias	3.95*	0.36*	-0.48*	2.83	-0.51*	-0.08*	2.2	0.39*	-0.6*
All sites	Vegetation height	8 m	Agr. interval	31.85	24.01	13.61	18.62	13.65	9.39	12.51	9.6	5.85
All sites	Vegetation height	10 m	Bias	0.06*	0.42*	-0.72*	1.34*	-1.27*	-0.77*	2.34*	-0.55*	-0.16*
All sites	Vegetation height	10 m	Agr. interval	49.37	27	12.87	22.23	15.74	9.18	16.71	14.37	5.24
All sites	LPI-Total foliar cover	0.25 m	Bias	1.7	0.18*	-0.38*	1.46	-0.15*	-0.12*	1.08	-0.05*	-
All sites	LPI-Total foliar cover	0.25 m	Agr. interval	13.8	10.5	5.92	11.59	7.35	2.98*	8.29	5.06	-
All sites	LPI-Total foliar cover	0.5 m	Bias	2.23	0.54*	0.09*	1.63	-0.21*	0.26*	1.72	-0.16*	0.13*
All sites	LPI-Total foliar cover	0.5 m	Agr. interval	16.41	10.57	7.2	11.51	7.69	4.15*	7.76	6.1	2.03*
All sites	LPI-Total foliar cover	1 m	Bias	1.03*	0.12*	0.04*	1.2*	-0.23*	0.27*	1.16*	-0.06*	0.28*
All sites	LPI-Total foliar cover	1 m	Agr. interval	19.74	14.6	8.98	13.82	9.15	5.91	10.78	7.22	3.81*
All sites	LPI-Total foliar cover	2 m	Bias	2.09	-0.17*	-0.02*	1.16*	-0.56*	0.58*	1.44*	0.26*	0.34*
All sites	LPI-Total foliar cover	2 m	Agr. interval	22.61	16.85	12.17	16.07	12.35	8.11	13.79	8.71	6.51
All sites	LPI-Species count	0.25 m	Bias	2.23	0.81	0.59	1.68	0.5	0.22*	1.26	0.34	-
All sites	LPI-Species count	0.25 m	Agr. interval	3.51	1.6	1.24*	2.5	1.22*	0.65*	2.15	0.97*	-
All sites	LPI-Species count	0.5 m	Bias	2.51	1.31	0.78	1.72	0.9	0.53*	1.47	0.67	0.21*
All sites	LPI-Species count	0.5 m	Agr. interval	3.76	2.74	1.68	2.6	1.81	1.33*	2.42	1.7	0.71*
All sites	LPI-Species count	1 m	Bias	3.41	2.1	1.3	2.99	1.25	0.93	2.19	0.92	0.71
All sites	LPI-Species count	1 m	Agr. interval	4.68	3.7	2.31	4.34	2.49	1.66	3.2	1.67	1.37*
All sites	LPI-Species count	2 m	Bias	4.08	2.98	1.79	3.18	2.35	1.29	2.73	1.78	0.96
All sites	LPI-Species count	2 m	Agr. interval	5.56	4.22	2.66	4.55	3.31	2.25	3.52	2.51	1.7
Akron	Gap intercept	5 to 24 cm	Bias	-1.29*	-0.36*	-0.59*	-0.48*	-0.01*	0.01*	-0.2*	0.2*	-
Akron	Gap intercept	5 to 24 cm	Agr. interval	3.87	2.53*	1.67*	2.71	1.04*	0.86*	1.56*	1.14*	-
Akron	Gap intercept	25 to 50 cm	Bias	-1.38*	0.2*	0.3*	0.73	-0.34*	0.15*	0.04*	-0.04*	-
Akron	Gap intercept	25 to 50 cm	Agr. interval	7.37	3.11	2.08*	1.44*	1.73*	1.59*	1.52*	1.1*	-
Akron	Gap intercept	>50 to 100 cm	Bias	-0.57*	-0.45*	-0.08*	-0.71	-0.21*	-0.24*	-0.12*	0.01*	-
Akron	Gap intercept	>50 to 100 cm	Agr. interval	3.38	1.56*	1.84*	1.19*	0.97*	0.89*	1*	1.21*	-
Akron	Gap intercept	>100 to 200 cm	Bias	-2.26*	0.81*	0.51*	-0.79*	0.02*	0.11*	-0.11*	0.05*	-
Akron	Gap intercept	>100 to 200 cm	Agr. interval	7.38	2.16*	1.2*	3.4	1.59*	0.72*	2.25*	1.77*	-
Akron	Gap intercept	>200 cm	Bias	-1.01*	0.02*	-0.85*	-0.56*	0.01*	-0.01*	-1.12*	-0.18*	-
Akron	Gap intercept	>200 cm	Agr. interval	7.02	3.2	2.61*	4.2	2.18*	1.09*	4.19	1.63*	-
Akron	Vegetation height	2 m	Bias	1.76*	-0.54*	-0.63*	2.15*	0.43*	0.01*	1.69*	0.8*	-
Akron	Vegetation height	2 m	Agr. interval	10.62	2.9	2.71	10.16	2.34*	0.64*	7.58	2.76	-
Akron	Vegetation height	4 m	Bias	2.92*	1.62*	-1.54*	2.41*	0.93*	0.11*	2.04*	0.11*	-0.34*
Akron	Vegetation height	4 m	Agr. interval	13.04	7.22	6.19	7.32	4.76	1.25*	9.45	3.24	1.83*
Akron	Vegetation height	6 m	Bias	-0.13*	-0.02*	1.73*	1.55*	1.36*	0.21*	1.91*	0.16*	0.71*
Akron	Vegetation height	6 m	Agr. interval	11.78	3.43	7.52	12.06	5.46	1.54*	11.41	4.48	2.93
Akron	Vegetation height	8 m	Bias	1.06*	3.12*	-0.17*	3.71*	2.05*	0.04*	3.54*	0.02*	-1.11*
Akron	Vegetation height	8 m	Agr. interval	15.12	12.12	6.75	13.4	9.01	4.11	14.3	4.5	6.59
Akron	Vegetation height	10 m	Bias	-6.77*	-1.98*	0.52*	2.62*	-1.42*	-0.69*	0.89*	-0.42*	-0.52*
Akron	Vegetation height	10 m	Agr. interval	42.84	25.88	4.67	12.69	7.34	5.05	14.87	8.93	2.77
Akron	LPI-Total foliar cover	0.25 m	Bias	2.68*	2.69*	0.72*	2.75*	-0.61*	-0.53*	4.47*	-0.3*	-
Akron	LPI-Total foliar cover	0.25 m	Agr. interval	21.04	15.64	7.3	11.62	11.35	3.62	12.02	6.06	-
Akron	LPI-Total foliar cover	0.5 m	Bias	0.18*	-1.93*	2.14*	3.81*	2.43*	-0.7*	1.1*	0.49*	0.19*
Akron	LPI-Total foliar cover	0.5 m	Agr. interval	13.24	11.55	8.65	13.44	8.99	6.28	8.3	5.87	1.86*
Akron	LPI-Total foliar cover	1 m	Bias	1.43*	-3.07*	0.27*	1.43*	2.18*	2.41*	1.27*	2.1*	0.69*
Akron	LPI-Total foliar cover	1 m	Agr. interval	16.94	9.32	10.56	20.95	14.46	7.45	11.09	6.25	3.41
Akron	LPI-Total foliar cover	2 m	Bias	8.28*	0.43*	3.41*	1.55*	-0.32*	2.26*	4.43*	0.77*	1.8
Akron	LPI-Total foliar cover	2 m	Agr. interval	22.1	14.81	12.87	15.22	17.15	8.47	14.37	9.65	3.11
Akron	LPI-Species count	0.25 m	Bias	0*	0*	0*	0*	0*	0*	0*	0*	-
Akron	LPI-Species count	0.25 m	Agr. interval	0*	0*	0*	0*	0*	0*	0*	0*	-
Akron	LPI-Species count	0.5 m	Bias	0*	0*	0*	0*	0*	0*	0*	0*	0*
Akron	LPI-Species count	0.5 m	Agr. interval	0*	0*	0*	0*	0*	0*	0*	0*	0*
Akron	LPI-Species count	1 m	Bias	0.52	0*	0*	0*	0*	0*	0*	0*	0*
Akron	LPI-Species count	1 m	Agr. interval	1*	0*	0*	0*	0*	0*	0*	0*	0*
Akron	LPI-Species count	2 m	Bias	0.11*	0*	0*	0*	0*	0*	0*	0*	0*
Akron	LPI-Species count	2 m	Agr. interval	0.63*	0*	0*	0*	0*	0*	0*	0*	0*
CPER	Gap intercept	5 to 24 cm	Bias	-0.51	-0.06*	0.09*	-0.22*	-0.12*	-0.07*	-0.38	0.09*	-
CPER	Gap intercept	5 to 24 cm	Agr. interval	1.27*	0.61*	0.57*	0.91*	0.64*	0.28*	0.77*	0.87*	-
CPER	Gap intercept	25 to 50 cm	Bias	-0.1*	0*	-0.08*	-0.15*	-0.1*	-0.04*	-0.17*	0.04*	-
CPER	Gap intercept	25 to 50 cm	Agr. interval	0.69*	0.23*	0.39*	0.69*	0.4*	0.1*	0.71*	0.21*	-
CPER	Gap intercept	>50 to 100 cm	Bias	0.07*	0.07*	0*	0.07*	0*	-0.03*	-0.03*	-0.03*	-
CPER	Gap intercept	>50 to 100 cm	Agr. interval	0.22*	0.22*	0.37*	0.22*	0.37*	0.11*	0.51*	0.26*	-
CPER	Gap intercept	>100 to 200 cm	Bias	0.05*	-0.27*	-0.11*	-0.27*	0.05*	0.05*	0.05*	-0.05*	-
CPER	Gap intercept	>100 to 200 cm	Agr. interval	0.33*	1.65*	0.66*	1.65*	0.33*	0.33*	0.33*	0.33*	-
CPER	Gap intercept	>200 cm	Bias	0.09*	-0.45*	-0.18*	0.09*	-0.18*	-0.05*	-0.27*	0.09*	-
CPER	Gap intercept	>200 cm	Agr. interval	0.56*	2.81*	1.12*	0.56*	1.12*	0.28*	1.69*	0.56*	-
CPER	Vegetation height	2 m	Bias	2.52	-1.13*	-0.79*	1.24*	-0.82*	0.06*	2.29	-0.03*	-
CPER	Vegetation height	2 m	Agr. interval	5.96	7.23	3.48	5.57	2.41*	2.1*	2.62*	2.22*	-
CPER	Vegetation height	4 m	Bias	2.7*	0.12*	-0.62*	1.21*	-0.04*	0.71	1.17	0.09*	-0.44
CPER	Vegetation height	4 m	Agr. interval	8.72	4.71	5.57	4.77	4.01	1.85*	2.94*	1.94*	1.18*
CPER	Vegetation height	6 m	Bias	0.27*	0.02*	-1.98	2.48	-0.52*	-0.51*	2.92	0.52*	-0.85*
CPER	Vegetation height	6 m	Agr. interval	9.91	8	4.94	3.49	2.86*	4.75	4.32	4	2.83*
CPER	Vegetation height	8 m	Bias	4.17	0.94*	1.01*	2.12*	0.5*	-0.69*	2.62	1.53	-0.21*
CPER	Vegetation height	8 m	Agr. interval	10.97	7.55	7.03	7.35	4	3.76	6.46	2.98*	2.35*
CPER	Vegetation height	10 m	Bias	-0.1*	1.13*	1.75*	2.24*	1.1*	0.9*	0.82*	-0.71*	0.82
CPER	Vegetation height	10 m	Agr. interval	10.25	7.2	5.89	8.29	3.89	3.75	5.35	7.34	1.74*
CPER	LPI-Total foliar cover	0.25 m	Bias	0.38*	0.11*	0.46*	4.19*	-0.22*	-0.73*	2.71*	-0.89*	-
CPER	LPI-Total foliar cover	0.25 m	Agr. interval	12.78	9.49	7.73	15.81	5.46	2.54*	8.86	5.6	-
CPER	LPI-Total foliar cover	0.5 m	Bias	2.47*	1.92*	1.68*	1.92*	1.58*	-0.23*	2.71	0.01*	0.23*
CPER	LPI-Total foliar cover	0.5 m	Agr. interval	16.37	15.01	8.52	10.66	5.93	4.43	6.19	3.64	1.41*
CPER	LPI-Total foliar cover	1 m	Bias	2.1*	-2.99*	1.12*	3.92*	-0.26*	1.12*	0.53*	0.47*	1.22
CPER	LPI-Total foliar cover	1 m	Agr. interval	17.92	14.59	5.03	15.36	6.04	4.15	7.6	7.1	2.65*
CPER	LPI-Total foliar cover	2 m	Bias	4.31*	-1.53*	-2.22*	6.06	-0.08*	1.91	2.91*	-2.02	0.94*
CPER	LPI-Total foliar cover	2 m	Agr. interval	21.51	19.42	8.31	12.97	10.45	5.37	13.04	4.44	5.65
CPER	LPI-Species count	0.25 m	Bias	4.43	1.24	0.58	3.39	0.91	0.3	2.29	0.15	-
CPER	LPI-Species count	0.25 m	Agr. interval	2.11	1.83	1.48*	1.95	2.18	0.9*	1.41*	0.71*	-
CPER	LPI-Species count	0.5 m	Bias	4.72	1.99	0.32	3.48	0.93	0.62	3.41	0.74	0.07
CPER	LPI-Species count	0.5 m	Agr. interval	2	1.99	1.2*	1.96	1.33*	1.19*	2.09	1.48*	0.5*
CPER	LPI-Species count	1 m	Bias	7.7	3.92	2.06	5.21	0.71	2.15	5.4	1.93	1.98
CPER	LPI-Species count	1 m	Agr. interval	2.9	1.92	1.69*	2.99	1.19*	1.77*	3.19	1.32*	1.59*
CPER	LPI-Species count	2 m	Bias	6.98	5.1	3.45	6.94	4.02	2.35	5.67	2.96	2.35
CPER	LPI-Species count	2 m	Agr. interval	3.01	2.29	2.12	3.02	1.98	2.1	2.67	1.59*	2.1
El Reno	Gap intercept	5 to 24 cm	Bias	0.07*	0.17*	-0.08*	0.08*	0.13*	-0.02*	-0.1*	-0.14*	-
El Reno	Gap intercept	5 to 24 cm	Agr. interval	0.59*	0.41*	0.64*	0.33*	0.33*	0.31*	0.36*	0.19*	-
El Reno	Gap intercept	25 to 50 cm	Bias	-0.07*	-0.23*	0.03*	-0.03*	-0.13*	-0.04*	0.09*	-0.08*	-
El Reno	Gap intercept	25 to 50 cm	Agr. interval	1.41*	0.51*	0.75*	0.98*	0.36*	0.15*	0.74*	0.31*	-
El Reno	Gap intercept	>50 to 100 cm	Bias	-1.33*	-0.55*	0.09*	-0.03*	-0.04*	0.04*	0.06*	-0.07*	-
El Reno	Gap intercept	>50 to 100 cm	Agr. interval	5.83	2.41	0.39*	0.11*	0.17*	0.2*	0.26*	0.3*	-
El Reno	Gap intercept	>100 to 200 cm	Bias	0.25*	0.25*	0.25*	0.25*	0.25*	0.11*	-0.09*	-0.06*	-
El Reno	Gap intercept	>100 to 200 cm	Agr. interval	1.11*	1.11*	1.11*	1.11*	1.11*	0.47*	0.4*	0.26*	-
El Reno	Gap intercept	>200 cm	Bias	0.95*	0.95*	-0.31*	-0.81*	-0.49*	0.1*	-0.22*	-0.11*	-
El Reno	Gap intercept	>200 cm	Agr. interval	4.15	4.15	1.37*	3.55	2.16	0.42*	0.98*	0.46*	-
El Reno	Vegetation height	2 m	Bias	4.39*	0.01*	-0.19*	3.56*	-0.56*	-0.67*	2.58*	0.43*	-
El Reno	Vegetation height	2 m	Agr. interval	9.32	6.14	4.78	8.59	6.77	1.8*	8.89	3.48	-
El Reno	Vegetation height	4 m	Bias	3.69*	2.91*	-1.29*	6.04*	-0.33*	0.08*	4.64	1.08*	-0.55*
El Reno	Vegetation height	4 m	Agr. interval	19.56	6	6.16	16.21	4.59	2.41	7.29	6.28	1.19*
El Reno	Vegetation height	6 m	Bias	1.49*	2.85*	-2.73*	7.04	1.34*	-0.04*	5.44*	2.01*	-0.87*
El Reno	Vegetation height	6 m	Agr. interval	23.7	7.58	7.31	10.97	2.65	3.08	13.17	4.17	3.32
El Reno	Vegetation height	8 m	Bias	4.89*	3.02*	-2.85*	6.09*	1.09*	-0.66*	5.49*	-0.13*	-1.75
El Reno	Vegetation height	8 m	Agr. interval	35.61	7.68	7.14	21.93	6.56	2.54	15.87	8.13	2.32
El Reno	Vegetation height	10 m	Bias	2.22*	1.93*	-1.35*	5.25*	0.69*	0.08*	3.24*	0.02*	-0.18*
El Reno	Vegetation height	10 m	Agr. interval	24.92	8.9	6.41	17.17	4.3	2.89	12.74	9.06	2.65
El Reno	LPI-Total foliar cover	0.25 m	Bias	2.39	-2.42*	-0.16*	4.89*	1.91*	-0.59*	1.53	0.61*	-
El Reno	LPI-Total foliar cover	0.25 m	Agr. interval	3.46	6.41	6.62	13.39	6.85	2.41	2.39	3.59	-
El Reno	LPI-Total foliar cover	0.5 m	Bias	0.39*	0.45*	-1.64*	2.19*	2.11*	0.03*	1.59*	0.51*	0.52*
El Reno	LPI-Total foliar cover	0.5 m	Agr. interval	5.75	2.73	4.08	5.58	6.86	2.59	6.23	2.58	2.32
El Reno	LPI-Total foliar cover	1 m	Bias	0.79*	-0.81*	-3.15*	5.99*	1.44*	0.63*	1.86*	-0.51*	0.04*
El Reno	LPI-Total foliar cover	1 m	Agr. interval	16.22	6.87	5.32	14.4	4.4	8.07	4.83	3.89	4.65
El Reno	LPI-Total foliar cover	2 m	Bias	1.9*	-0.01*	-3.48*	3.44*	-1.21*	-1.06*	4.46*	-0.01*	-0.93*
El Reno	LPI-Total foliar cover	2 m	Agr. interval	8.87	13.51	13.02	16.16	6.1	4.71	23.75	7.53	2.74
El Reno	LPI-Species count	0.25 m	Bias	4.73	2.64	2.04	2.62	2.04	0.98	2.48	1.51	-
El Reno	LPI-Species count	0.25 m	Agr. interval	7.48	4.98	3.27	6.01	3.27	1.73	5.16	3.67	-
El Reno	LPI-Species count	0.5 m	Bias	4.26	4.95	3.02	2.68	2.9	1.7	2.46	1.93	0.85
El Reno	LPI-Species count	0.5 m	Agr. interval	7.69	8.49	4.89	6.97	5.84	2.45	6.14	5.54	1.85
El Reno	LPI-Species count	1 m	Bias	5.97	3.75	3.81	4.53	2.9	1.7	2.74	2.88	1.1
El Reno	LPI-Species count	1 m	Agr. interval	9.16	5.85	5.2	7.66	5.84	2.45	6.01	4.98	1.59*
El Reno	LPI-Species count	2 m	Bias	6.35	5.34	3.55	5.02	4.66	2.77	4.26	2.79	1.79
El Reno	LPI-Species count	2 m	Agr. interval	8.72	8.85	6.54	6.74	8.35	4.92	7.4	4.81	3.36
Holloman	Gap intercept	5 to 24 cm	Bias	0.08*	-0.26*	-0.04*	0.17*	-0.07*	0.1*	0.18*	0*	-
Holloman	Gap intercept	5 to 24 cm	Agr. interval	3.16*	1.94*	1.35*	1.93*	1.51*	0.7*	1.61*	0.95*	-
Holloman	Gap intercept	25 to 50 cm	Bias	1.87	-0.08*	-0.51	1.48	-0.38	-0.01*	0.71	0.18*	-
Holloman	Gap intercept	25 to 50 cm	Agr. interval	5.24	3.77	1.79*	3.34*	1.68*	1.13*	2.87*	1.75*	-
Holloman	Gap intercept	>50 to 100 cm	Bias	1.44*	-0.4*	-0.63*	2.08	-0.04*	-0.31*	3.59	0.44*	-
Holloman	Gap intercept	>50 to 100 cm	Agr. interval	11.33	7.25	6.06	7.06	4.39	2.7*	4.79	3.15*	-
Holloman	Gap intercept	>100 to 200 cm	Bias	1.42*	-2*	0.62*	0.52*	0.26*	0.63*	0.01*	-0.39*	-
Holloman	Gap intercept	>100 to 200 cm	Agr. interval	21.47	12.86	9.53	12.35	9.3	4.77	8.16	7.11	-
Holloman	Gap intercept	>200 cm	Bias	-4.71	1.93*	1.7*	-5.53	0.33*	-0.02*	-5.56	-0.64*	-
Holloman	Gap intercept	>200 cm	Agr. interval	19.17	17.11	10.39	12.89	11.18	5.82	8.99	7.26	-
Holloman	Vegetation height	2 m	Bias	4.12	1.97*	0.15*	0.07*	1.87*	0.26*	0.73*	0.39*	-
Holloman	Vegetation height	2 m	Agr. interval	15.02	14.84	6.09	9.87	10.43	2.89*	5.45	5.75	-
Holloman	Vegetation height	4 m	Bias	0.9*	-0.7*	-0.69*	3.44	0.62*	-0.29*	3.06	0.88*	-0.38*
Holloman	Vegetation height	4 m	Agr. interval	18.53	17.08	6.57	13.25	12.47	3.7	8.73	6.36	2.24*
Holloman	Vegetation height	6 m	Bias	0.1*	1.93*	-3.35	-1.87*	-0.1*	-2.31	-2.96	-0.84*	-2.88
Holloman	Vegetation height	6 m	Agr. interval	22.89	22.36	11.64	15.76	15.12	6.76	11.37	10.92	3.84
Holloman	Vegetation height	8 m	Bias	4.73*	-3.84*	-4.22	4.08*	-1.84*	-5.06	2.62*	-1.72*	-4.9
Holloman	Vegetation height	8 m	Agr. interval	35.31	24.89	12.62	25.79	18.78	6.46	16.21	13.44	4.82
Holloman	Vegetation height	10 m	Bias	5.58*	5.6	0.23*	7.73	4.44	1.26*	5.44	3.84	1.6
Holloman	Vegetation height	10 m	Agr. interval	30.56	22.22	9.7	20.11	18.59	5.95	17.72	14.79	5.31
Holloman	LPI-Total foliar cover	0.25 m	Bias	5.16	0.28*	-0.69*	2.5	-0.69*	-0.9	0.72*	0.32*	-
Holloman	LPI-Total foliar cover	0.25 m	Agr. interval	9.21	10.71	7.65	7.99	8.69	3.25*	6.42	5.64	-
Holloman	LPI-Total foliar cover	0.5 m	Bias	5.12	0.92*	0.26*	3.41	1.25*	1.15	4.9	1.19*	1.08
Holloman	LPI-Total foliar cover	0.5 m	Agr. interval	16.75	11.73	9.6	11.19	8.16	3.99	7.57	6.28	1.7*
Holloman	LPI-Total foliar cover	1 m	Bias	3.29*	1.25*	3.03	2.04*	1.11*	2.47	4.01	1.62*	2.39
Holloman	LPI-Total foliar cover	1 m	Agr. interval	17.5	17.06	10.09	13.09	10.11	5.58	7.57	9.02	3.21*
Holloman	LPI-Total foliar cover	2 m	Bias	3.62*	-1.71*	3.79	-1.34*	-2.71*	4.26	-4.6	0.35*	4.05
Holloman	LPI-Total foliar cover	2 m	Agr. interval	19.27	21.85	11.48	17.99	19.31	7.48	12.02	11.64	5.14
Holloman	LPI-Species count	0.25 m	Bias	1.59	0.96	0*	1.19	0.05	0*	1.09	0.18	-
Holloman	LPI-Species count	0.25 m	Agr. interval	1.71*	1.82	0*	2.2	0.44*	0*	1.93	0.76*	-
Holloman	LPI-Species count	0.5 m	Bias	1.55	1.03	0.6	1.58	0.61	0.11	1.19	0.13	0.07
Holloman	LPI-Species count	0.5 m	Agr. interval	2.35	1.87	1.38*	2.06	1.65*	0.62*	1.95	0.66*	0.5*
Holloman	LPI-Species count	1 m	Bias	2.93	1.33	1.43	1.86	1.33	1.02	2.17	0.98	0.67
Holloman	LPI-Species count	1 m	Agr. interval	3	2.2	2.93	2.63	2.24	1.58*	2.76	1.67*	1.18*
Holloman	LPI-Species count	2 m	Bias	3.44	3.36	1.56	2.42	3.71	1.27	2.63	2.68	0.79
Holloman	LPI-Species count	2 m	Agr. interval	4.26	3.71	2.86	3.37	3.85	1.76*	3.59	2.97	1.28*
Jornada	Gap intercept	5 to 24 cm	Bias	0.21*	0.3*	0.17*	0.13*	0.07*	0*	0*	0.06*	-
Jornada	Gap intercept	5 to 24 cm	Agr. interval	2.67*	2.24*	1.24*	1.76*	1.21*	0.58*	1.08*	0.86*	-
Jornada	Gap intercept	25 to 50 cm	Bias	0.48*	-0.86*	0.11*	-0.5*	0.41*	0.11*	-0.21*	-0.12*	-
Jornada	Gap intercept	25 to 50 cm	Agr. interval	6.78	4.25	2.8*	3.75	2.92*	1.36*	2.86*	1.99*	-
Jornada	Gap intercept	>50 to 100 cm	Bias	-1.07*	0.99*	-0.27*	-0.52*	0.67*	0.4*	-0.31*	-0.14*	-
Jornada	Gap intercept	>50 to 100 cm	Agr. interval	14.88	8.72	4.58	7.69	5.81	2.02*	5.98	3.33*	-
Jornada	Gap intercept	>100 to 200 cm	Bias	-0.27*	-2.2*	1.06*	-0.78*	2.05	0.1*	0.1*	0.25*	-
Jornada	Gap intercept	>100 to 200 cm	Agr. interval	19.83	12.39	8.12	11	8.47	4.23	9.06	7.21	-
Jornada	Gap intercept	>200 cm	Bias	1.15*	2.6*	-0.58*	3.03*	-3.23	-0.78*	1.2*	-0.32*	-
Jornada	Gap intercept	>200 cm	Agr. interval	32.89	25.1	12.89	22.35	13.46	4.84	15.82	9.32	-
Jornada	Vegetation height	2 m	Bias	0.49*	0.93*	-1.53	4.27	4.06	0.13*	3.31	0.81*	-
Jornada	Vegetation height	2 m	Agr. interval	25.16	18.33	7.3	17	9.6	4.13	9.84	6.45	-
Jornada	Vegetation height	4 m	Bias	2.4*	1.38*	-4.33	1.33*	3.06	-2.37	0.91*	2.21	-2.42
Jornada	Vegetation height	4 m	Agr. interval	36.76	19.08	10.46	19.39	10.17	5.87	18.65	10.22	2.44*
Jornada	Vegetation height	6 m	Bias	10.14	-3.4*	-2.34*	9.9	-2.96*	0.19*	9.99	-1.87*	-0.05*
Jornada	Vegetation height	6 m	Agr. interval	28.36	43.99	17.13	18.63	24.17	8.72	13.82	14.26	2.61*
Jornada	Vegetation height	8 m	Bias	9.35	-0.31*	0.8*	4.17*	2.05*	-0.27*	-0.86*	1.51*	-0.51*
Jornada	Vegetation height	8 m	Agr. interval	38.93	29.17	24.64	27.27	14.21	14.59	16.14	10.96	6.49
Jornada	Vegetation height	10 m	Bias	-22.91	-8.33	-4.92	-11.38	-14.31	-5.66	-5.45	-8.7	-5.26
Jornada	Vegetation height	10 m	Agr. interval	93.81	33.16	6.51	35.47	18.42	5.48	22.98	17.49	4.68
Jornada	LPI-Total foliar cover	0.25 m	Bias	-0.79*	-1.56*	0.16*	-0.71*	0.25*	0.09*	1.55	0.53*	-
Jornada	LPI-Total foliar cover	0.25 m	Agr. interval	14.66	10.44	4.63	10.74	4.7	2.29*	6.98	5.09	-
Jornada	LPI-Total foliar cover	0.5 m	Bias	1.45*	-1.14*	-0.97*	1.25*	-2.37	-0.2*	-0.25*	-0.68*	-0.46
Jornada	LPI-Total foliar cover	0.5 m	Agr. interval	15.79	8.45	4.68	12.12	8.31	2.97*	7.11	5.8	1.51*
Jornada	LPI-Total foliar cover	1 m	Bias	2.06*	-0.86*	0.77*	-1.79*	-2.1	0.26*	-1.02*	-2.48	0.52
Jornada	LPI-Total foliar cover	1 m	Agr. interval	18.61	13.86	5.72	11.67	7.11	3.21*	9.57	5.4	1.82*
Jornada	LPI-Total foliar cover	2 m	Bias	-0.02*	-1.48*	2.15	-0.32*	-2.32	2.5	2.35*	-3.27	2.46
Jornada	LPI-Total foliar cover	2 m	Agr. interval	28.43	16.55	8.19	16.65	6.85	5.71	14.58	6.5	3.84
Jornada	LPI-Species count	0.25 m	Bias	2.85	0.75	0.06	3.05	0.54	0*	1.29	0.29	-
Jornada	LPI-Species count	0.25 m	Agr. interval	4.55	2.11	0.69*	2.61	1.71*	0*	2.41	1.2*	-
Jornada	LPI-Species count	0.5 m	Bias	3.47	1.05	0.48	3.46	1	0.18	1.96	0.4	0*
Jornada	LPI-Species count	0.5 m	Agr. interval	4.42	2.29	1.1*	3.66	2.26	0.99*	2.99	1.25*	0*
Jornada	LPI-Species count	1 m	Bias	4.44	2.37	1.29	4.89	0.8	0.56	5.01	0.88	0.37
Jornada	LPI-Species count	1 m	Agr. interval	4.05	3.9	2.92	4.32	1.98	1.48*	4.41	1.88	0.95*
Jornada	LPI-Species count	2 m	Bias	5.59	3.07	2.08	5.66	3.18	1.09	4.83	1.71	0.88
Jornada	LPI-Species count	2 m	Agr. interval	5.01	4.93	3.22	5.51	4.22	2.25	4.29	2.64	1.88
Lordsburg	Gap intercept	5 to 24 cm	Bias	0*	0*	0*	0*	0*	0*	0*	0*	-
Lordsburg	Gap intercept	5 to 24 cm	Agr. interval	0*	0*	0*	0*	0*	0*	0*	0*	-
Lordsburg	Gap intercept	25 to 50 cm	Bias	0*	0*	0*	0*	0*	0*	0*	0*	-
Lordsburg	Gap intercept	25 to 50 cm	Agr. interval	0*	0*	0*	0*	0*	0*	0*	0*	-
Lordsburg	Gap intercept	>50 to 100 cm	Bias	0*	0*	0*	-0.41*	-0.2*	0*	-0.27*	-0.27	-
Lordsburg	Gap intercept	>50 to 100 cm	Agr. interval	0*	0*	0*	1.23*	0.62*	0*	0.82*	0.41*	-
Lordsburg	Gap intercept	>100 to 200 cm	Bias	0*	0*	0*	0*	0*	0*	0*	0*	-
Lordsburg	Gap intercept	>100 to 200 cm	Agr. interval	0*	0*	0*	0*	0*	0*	0*	0*	-
Lordsburg	Gap intercept	>200 cm	Bias	1.44	0.01*	0.06*	1.43	0.26*	-0.03*	1.15	0.4	-
Lordsburg	Gap intercept	>200 cm	Agr. interval	0.58*	0.36*	0.35*	2.26*	1.24*	0.18*	1.42*	0.59*	-
Lordsburg	Vegetation height	2 m	Bias	NA	0.42*	-0.53*	NA	0.06*	0.11*	NA	0.19*	-
Lordsburg	Vegetation height	2 m	Agr. interval	NA	2.54	1.55	NA	2.15	0.53*	NA	0.47*	-
Lordsburg	Vegetation height	4 m	Bias	NA	-2.67	-0.08*	NA	0.67*	-0.18*	NA	-0.6*	0.21*
Lordsburg	Vegetation height	4 m	Agr. interval	NA	NA	1.23	NA	1.85	1.34*	NA	2.7	1.08*
Lordsburg	Vegetation height	6 m	Bias	NA	0.58*	NA	NA	0.33*	-0.5	NA	0.56*	-0.86*
Lordsburg	Vegetation height	6 m	Agr. interval	NA	0.23*	NA	NA	0.92	NA	NA	1.14*	0.84*
Lordsburg	Vegetation height	8 m	Bias	NA	NA	-0.04*	NA	1.33NA	-0.4*	NA	0.08*	-0.27*
Lordsburg	Vegetation height	8 m	Agr. interval	NA	NA	1.96	NA	NA	0.62*	NA	0.28*	0.41*
Lordsburg	LPI-Total foliar cover	0.25 m	Bias	0.03*	0.03*	-0.01*	0.03*	-0.01*	0.03*	0.03*	0.03*	-
Lordsburg	LPI-Total foliar cover	0.25 m	Agr. interval	0.09*	0.09*	0.16*	0.09*	0.16*	0.09*	0.09*	0.09*	-
Lordsburg	LPI-Total foliar cover	0.5 m	Bias	0.03*	0.03*	0.03*	0.03*	0.03*	0.03*	0.03*	0.03*	0.03*
Lordsburg	LPI-Total foliar cover	0.5 m	Agr. interval	0.09*	0.09*	0.09*	0.09*	0.09*	0.09*	0.09*	0.09*	0.09*
Lordsburg	LPI-Total foliar cover	1 m	Bias	0.03*	0.03*	0.03*	0.03*	0.03*	0.03*	0.03*	0.03*	0.03*
Lordsburg	LPI-Total foliar cover	1 m	Agr. interval	0.09*	0.09*	0.09*	0.09*	0.09*	0.09*	0.09*	0.09*	0.09*
Lordsburg	LPI-Total foliar cover	2 m	Bias	0.03*	0.03*	0.03*	0.03*	0.03*	0.03*	0.03*	0.03*	0.03*
Lordsburg	LPI-Total foliar cover	2 m	Agr. interval	0.09*	0.09*	0.09*	0.09*	0.09*	0.09*	0.09*	0.09*	0.09*
Lordsburg	LPI-Species count	0.25 m	Bias	0*	0*	0*	0*	0*	0*	0*	0*	-
Lordsburg	LPI-Species count	0.25 m	Agr. interval	0*	0*	0*	0*	0*	0*	0*	0*	-
Lordsburg	LPI-Species count	0.5 m	Bias	0*	0*	0*	0*	0*	0*	0*	0*	0*
Lordsburg	LPI-Species count	0.5 m	Agr. interval	0*	0*	0*	0*	0*	0*	0*	0*	0*
Lordsburg	LPI-Species count	1 m	Bias	0*	0*	0*	0*	0*	0*	0*	0*	0*
Lordsburg	LPI-Species count	1 m	Agr. interval	0*	0*	0*	0*	0*	0*	0*	0*	0*
Lordsburg	LPI-Species count	2 m	Bias	0*	0*	0*	0*	0*	0*	0*	0*	0*
Lordsburg	LPI-Species count	2 m	Agr. interval	0*	0*	0*	0*	0*	0*	0*	0*	0*
Mandan	Gap intercept	5 to 24 cm	Bias	1.06*	-2.65*	0.08*	-0.03*	1.12*	-0.03*	0.71*	-1.32*	-
Mandan	Gap intercept	5 to 24 cm	Agr. interval	6.42	13.51	2.88*	6.77	5.33	1.24*	2.91*	8.43	-
Mandan	Gap intercept	25 to 50 cm	Bias	-1.57*	-0.18*	-0.47*	0.79*	0.69*	0.48*	0.81*	-0.51	-
Mandan	Gap intercept	25 to 50 cm	Agr. interval	8.3	7.04	7.92	7.92	2.67*	3.74	3.61	1.03*	-
Mandan	Gap intercept	>50 to 100 cm	Bias	-0.96*	1.08*	0.4*	0.8*	0.24*	-0.81*	1.32*	-0.03*	-
Mandan	Gap intercept	>50 to 100 cm	Agr. interval	7.54	10.57	10.36	12.35	4.29	4.82	9.43	6.27	-
Mandan	Gap intercept	>100 to 200 cm	Bias	-0.58*	1.86*	2.03*	-2.28*	0.2*	-1.12*	-1.22*	-0.42*	-
Mandan	Gap intercept	>100 to 200 cm	Agr. interval	10.42	12.22	8.99	9.16	4.79	5.2	9.61	3.78	-
Mandan	Gap intercept	>200 cm	Bias	4.97*	0.23*	-2.73*	2.23*	-2.25*	2.43*	-0.06*	1.27*	-
Mandan	Gap intercept	>200 cm	Agr. interval	19.23	26.27	22.28	15.9	9.8	11.33	22.29	5.39	-
Mandan	Vegetation height	2 m	Bias	2.88*	-1.08*	0.91*	1.27*	-1.63*	-0.39*	1.66*	-0.1*	-
Mandan	Vegetation height	2 m	Agr. interval	17.07	14.77	9.97	13.61	7.61	5.06	8.73	6.95	-
Mandan	Vegetation height	4 m	Bias	1.55*	-0.68*	-0.94*	3.24	-0.86*	-0.23*	1.89*	0.75*	-0.43
Mandan	Vegetation height	4 m	Agr. interval	15.59	4.53	6.49	8.42	11.37	5	8.09	3.89	0.95*
Mandan	Vegetation height	6 m	Bias	3.08*	0.05*	-0.91*	2.88*	1.1*	-1.25*	6.18	1.11*	-0.54*
Mandan	Vegetation height	6 m	Agr. interval	11.17	12.71	12.67	12.89	10.75	5.52	15	6	5.11
Mandan	Vegetation height	8 m	Bias	6.65	5.47*	-0.39*	3.78*	-1.54*	1.23*	3.93	2.53	-0.72*
Mandan	Vegetation height	8 m	Agr. interval	12.68	24.43	7.38	12.21	13.04	5.75	11.22	6.56	5.78
Mandan	Vegetation height	10 m	Bias	7.65	-0.44*	0.34*	-0.18*	-0.23*	-0.77*	4.29*	0.89*	-0.41*
Mandan	Vegetation height	10 m	Agr. interval	17.81	9.46	6.65	25.14	7.53	7.47	15.82	6.94	3.84
Mandan	LPI-Total foliar cover	0.25 m	Bias	2.96*	1.14*	-1.3	2.36*	0.39*	0.37*	-0.71*	-0.25*	-
Mandan	LPI-Total foliar cover	0.25 m	Agr. interval	19.29	13.36	2.96*	21.41	8.9	1.43*	7.66	5.28	-
Mandan	LPI-Total foliar cover	0.5 m	Bias	1.05*	-1.41*	0.02*	0.68*	-1.41*	0.09*	0.02*	-0.27*	0.57
Mandan	LPI-Total foliar cover	0.5 m	Agr. interval	22.16	12.96	5.31	14.27	5.51	2.55*	6.92	7	1.08*
Mandan	LPI-Total foliar cover	1 m	Bias	2.14*	5.05	-0.73*	-4.77	0.96*	0.05*	0.56*	-0.88*	0.65*
Mandan	LPI-Total foliar cover	1 m	Agr. interval	22.78	11.73	7.36	11.84	7.24	5.89	13.03	6.51	3.76
Mandan	LPI-Total foliar cover	2 m	Bias	-1.39*	1.05*	1.6*	0.01*	0.86*	0.76*	2.58*	0.44*	1.1*
Mandan	LPI-Total foliar cover	2 m	Agr. interval	22.51	11.4	10.82	17.75	8.24	5.27	11.11	6.14	4.58
Mandan	LPI-Species count	0.25 m	Bias	0.79	0.55	0.86	0.46	0.55	0.1	0.22	0.46	-
Mandan	LPI-Species count	0.25 m	Agr. interval	1.57*	1.38*	1.75	1.37*	1.38*	0.6*	0.81*	1.37*	-
Mandan	LPI-Species count	0.5 m	Bias	1.31	0.55	0.22	0.55	0.86	0.22	0.53	0.55	0.11
Mandan	LPI-Species count	0.5 m	Agr. interval	2.09	1.38*	0.81*	1.38*	1.75	0.81*	1.34*	1.38*	0.63*
Mandan	LPI-Species count	1 m	Bias	1.6	1.39	1.2	1.92	1.07	0.42	0.62	1.07	0.42
Mandan	LPI-Species count	1 m	Agr. interval	2.34	2.46	1.8	2.54	1.68*	1.33*	1.33*	1.68*	1.33*
Mandan	LPI-Species count	2 m	Bias	2.19	2.19	1.28	1.48	1.66	0.65	1.48	1.42	0.65
Mandan	LPI-Species count	2 m	Agr. interval	3.03	3.03	1.85	2.23	2.55	1.57*	2.23	1.9	1.57*
Moab	Gap intercept	5 to 24 cm	Bias	0.28*	0.42*	-0.31*	0.4*	-0.83*	0.36*	0.77*	-0.22*	-
Moab	Gap intercept	5 to 24 cm	Agr. interval	4.52	4.7	1.85*	5.13	2.89*	1.61*	3.39	2.24*	-
Moab	Gap intercept	25 to 50 cm	Bias	1.23*	-0.44*	0.24*	-0.31*	-0.67*	0.37*	0.79*	0.3*	-
Moab	Gap intercept	25 to 50 cm	Agr. interval	7.22	4.22	5.42	6.31	5.44	2.06*	3.77	3.15*	-
Moab	Gap intercept	>50 to 100 cm	Bias	0.21*	-3.19	0.09*	0.72*	1.56*	0.19*	-0.4*	-0.68*	-
Moab	Gap intercept	>50 to 100 cm	Agr. interval	7.74	9.79	5.22	7.31	9.56	2.75*	5.22	3.81	-
Moab	Gap intercept	>100 to 200 cm	Bias	1.04*	-0.54*	-0.06*	1.24*	3.31*	-0.83*	-0.81*	-1.66*	-
Moab	Gap intercept	>100 to 200 cm	Agr. interval	23.29	12.28	9.34	12.98	15.2	5.53	12.75	6.57	-
Moab	Gap intercept	>200 cm	Bias	-1.43*	4.65	0*	-3.76*	4.13*	-1.05*	-1.73*	2.05*	-
Moab	Gap intercept	>200 cm	Agr. interval	31.99	13.36	10.89	22.26	22.27	6.89	16.83	9.91	-
Moab	Vegetation height	2 m	Bias	-1.93*	0.35*	1.23	-0.58*	0.33*	-0.04*	-1.36	-0.08*	-
Moab	Vegetation height	2 m	Agr. interval	10.45	5.58	3.59	5.27	3.88	2.38*	3.22*	3.14*	-
Moab	Vegetation height	4 m	Bias	-1.84*	-0.28*	-1.07*	0.76*	1.66	-0.89*	0.13*	0.6*	-0.79
Moab	Vegetation height	4 m	Agr. interval	8.9	5.87	6.82	7.85	4.74	3.95	6.41	3.41	2.02*
Moab	Vegetation height	6 m	Bias	-0.48*	0.77*	-0.41*	-1.49*	0.62*	-0.6*	-2.08	0.09*	0.11*
Moab	Vegetation height	6 m	Agr. interval	14.73	7.76	7.13	6.08	5.27	3.11*	6.96	5.15	1.59*
Moab	Vegetation height	8 m	Bias	-1.56*	2.76*	0.36*	0.42*	0.95*	-0.47*	2*	1.97	-0.32*
Moab	Vegetation height	8 m	Agr. interval	13.89	11.78	9.35	10.63	4.77	4.63	8.57	4.64	2.77*
Moab	Vegetation height	10 m	Bias	3.07*	0.25*	0.03*	2.7	1.79*	0.68*	2.94	2.4	0.02*
Moab	Vegetation height	10 m	Agr. interval	10.46	7.24	10.85	8.23	7.64	8.03	7.55	5.2	5.04
Moab	LPI-Total foliar cover	0.25 m	Bias	3.03*	1.8*	-1.41*	-0.97*	0.66*	0.3*	0.15*	-1.01*	-
Moab	LPI-Total foliar cover	0.25 m	Agr. interval	16.79	7.6	6.29	8.79	6.4	3.23*	7.48	5.23	-
Moab	LPI-Total foliar cover	0.5 m	Bias	3.39*	2.33*	-0.89*	1.53*	-1.28*	0.99*	2.21	-1.73*	0.33*
Moab	LPI-Total foliar cover	0.5 m	Agr. interval	12.97	10.66	7.11	7.32	8.01	4.26	5.72	7.21	2.31*
Moab	LPI-Total foliar cover	1 m	Bias	-0.75*	1.82*	-1.19*	2.75*	-1.74*	1.74*	1.82*	-0.85*	1.11
Moab	LPI-Total foliar cover	1 m	Agr. interval	20.89	19.41	11.82	12.48	9.38	6.56	15.28	7.76	2.71*
Moab	LPI-Total foliar cover	2 m	Bias	-0.53*	2.63*	3.21*	3.04*	-1.62*	1.1*	0.93*	0.32*	1.46*
Moab	LPI-Total foliar cover	2 m	Agr. interval	30.57	20.34	11.18	17.99	13.24	4.36	12.1	7.05	5.65
Moab	LPI-Species count	0.25 m	Bias	0.54	0.62	0.29	0.54	0.25	0.17	0.21	0.06	-
Moab	LPI-Species count	0.25 m	Agr. interval	0.98*	1.28*	0.89*	0.98*	0.85*	0.74*	0.8*	0.45*	-
Moab	LPI-Species count	0.5 m	Bias	1.52	0.37	0.7	0.54	0.29	0.53	0.62	0.31	0.21
Moab	LPI-Species count	0.5 m	Agr. interval	1.83	0.95*	1.24*	0.98*	0.89*	0.98*	1.28*	0.91*	0.8*
Moab	LPI-Species count	1 m	Bias	2.26	1.02	0.39	1.15	1.46	0.46	1.08	0.93	0.21
Moab	LPI-Species count	1 m	Agr. interval	2.72	1.81	0.96*	1.96	2.23	0.98*	2.03	1.49*	0.8*
Moab	LPI-Species count	2 m	Bias	2.26	1.24	0.64	1.97	1.47	0.46	2.19	0.93	0.21
Moab	LPI-Species count	2 m	Agr. interval	2.72	2.01	1.27*	2.26	1.93	0.98*	2.44	1.26*	0.8*
Morton	Gap intercept	5 to 24 cm	Bias	0.09*	0.2*	-0.3*	-0.68*	0.82	-0.06*	0.29*	-0.56*	-
Morton	Gap intercept	5 to 24 cm	Agr. interval	3.38	2.9	2.13*	4.07	1.69*	1.44*	2.15*	1.79*	-
Morton	Gap intercept	25 to 50 cm	Bias	1.94*	-0.16*	1.51*	-1.71*	1.69*	-0.49*	-1.74*	-0.15*	-
Morton	Gap intercept	25 to 50 cm	Agr. interval	10.24	10.98	8.18	4.87	5.45	3.57	10.1	2.19*	-
Morton	Gap intercept	>50 to 100 cm	Bias	-1.97*	3.65*	3.35*	-2.11*	-0.13*	0.19*	-1.94	-0.67*	-
Morton	Gap intercept	>50 to 100 cm	Agr. interval	6.95	12.05	12.38	6.5	3.38	0.96*	3.09	3.18	-
Morton	Gap intercept	>100 to 200 cm	Bias	-2.65*	4.18*	4.09*	-1.22*	0.88*	0.47*	-0.59*	-0.99*	-
Morton	Gap intercept	>100 to 200 cm	Agr. interval	7.61	19.7	20.11	5.04	6.05	3.39	5.44	3.68	-
Morton	Gap intercept	>200 cm	Bias	-0.22*	4.98*	3.28*	3.98*	-3.09*	-0.42*	2.19*	3.36*	-
Morton	Gap intercept	>200 cm	Agr. interval	16.28	23.08	29.52	14.8	15.31	3.03	14.46	9.74	-
Morton	Vegetation height	2 m	Bias	-6.66*	12.91*	-7.23*	-1.45*	-1.59*	-5.39*	-3.25*	0.85*	-
Morton	Vegetation height	2 m	Agr. interval	38.79	55.67	30.04	23.42	7.11	25.08	27.4	12.22	-
Morton	Vegetation height	4 m	Bias	10.98*	-13.24*	-6.82*	2.48	-0.28*	1.64*	-0.18*	-1.59*	0.45*
Morton	Vegetation height	4 m	Agr. interval	49.76	58.35	24.82	5.14	14.44	13.95	20.55	5.12	5
Morton	Vegetation height	6 m	Bias	5.63	-14.11*	-4.03*	-3.44*	-9.96*	2.23*	-0.44*	-0.66*	0.75*
Morton	Vegetation height	6 m	Agr. interval	11.38	60.86	22.84	32.69	50.1	21.29	21.89	10.38	8.35
Morton	Vegetation height	8 m	Bias	20.42*	-11.82*	-3.08*	1.13*	-3.52*	2.21*	4.4*	-2.94*	-0.13*
Morton	Vegetation height	8 m	Agr. interval	72.47	60.55	13.53	23.35	30.16	20.21	14.07	18.06	9.84
Morton	Vegetation height	10 m	Bias	19.01*	15.76*	-9.58*	6.01	-0.42*	-5.88*	11.56	-2.7*	0.81
Morton	Vegetation height	10 m	Agr. interval	44.88	72.24	39.47	10.34	14.47	27.56	19.83	32.61	1.3*
Morton	LPI-Total foliar cover	0.25 m	Bias	0.69*	4.09*	-3.28*	1.98*	-2.28*	1.13*	1.05*	1.05*	-
Morton	LPI-Total foliar cover	0.25 m	Agr. interval	5.18	15.64	7.84	15.24	8.82	4.95	10.02	4.2	-
Morton	LPI-Total foliar cover	0.5 m	Bias	7.1*	3.91*	-1.19*	4.97*	1.27*	2.33*	5*	-0.52*	0.21*
Morton	LPI-Total foliar cover	0.5 m	Agr. interval	25.73	10.93	12.05	9.34	4.27	4.96	9.01	6.59	1.5*
Morton	LPI-Total foliar cover	1 m	Bias	13.88	-2.43*	4.23*	7.02*	1.42*	-0.7*	2.48*	1.16*	0.82*
Morton	LPI-Total foliar cover	1 m	Agr. interval	20.94	9.79	12.66	12.51	7.58	7.95	10.32	5.97	1.69*
Morton	LPI-Total foliar cover	2 m	Bias	3.66*	-3.72*	-0.39*	2.2*	0.28*	1.33*	4.73*	3.59*	0.94*
Morton	LPI-Total foliar cover	2 m	Agr. interval	8.33	21.21	15.52	9.17	16.91	14.61	13.01	6.94	7.01
Morton	LPI-Species count	0.25 m	Bias	0.21	0.21	0.21	0.21	0.21	0*	0.21	0.21	-
Morton	LPI-Species count	0.25 m	Agr. interval	0.81*	0.81*	0.81*	0.81*	0.81*	0*	0.81*	0.81*	-
Morton	LPI-Species count	0.5 m	Bias	0.46	0.21	0.46	0.46	0.46	0*	0.21	0.21	0*
Morton	LPI-Species count	0.5 m	Agr. interval	0.99*	0.81*	0.99*	0.99*	0.99*	0*	0.81*	0.81*	0*
Morton	LPI-Species count	1 m	Bias	0.46	0.21	0.21	0.46	0.46	0.21	0.46	0.21	0.21
Morton	LPI-Species count	1 m	Agr. interval	0.99*	0.81*	0.81*	0.99*	0.99*	0.81*	0.99*	0.81*	0.81*
Morton	LPI-Species count	2 m	Bias	0.89	1.15	0.89	0.21	0.67	0.21	0.46	0.67	0.21
Morton	LPI-Species count	2 m	Agr. interval	1.49*	1.09*	1.49*	0.81*	0.94*	0.81*	0.99*	0.94*	0.81*
Pullman	Gap intercept	5 to 24 cm	Bias	0.3*	-1.67*	0.01*	-0.43*	-0.56*	-0.17*	-0.41*	1.01*	-
Pullman	Gap intercept	5 to 24 cm	Agr. interval	4.04	9.81	4.93	2.43	1.84*	1.96*	2.26*	3.82	-
Pullman	Gap intercept	25 to 50 cm	Bias	0.4*	4.25*	-0.4*	1.44*	-1.4*	0.5*	1.85*	-0.73*	-
Pullman	Gap intercept	25 to 50 cm	Agr. interval	13.47	11.98	7.87	5.74	12.57	4.46	7.61	2.64	-
Pullman	Gap intercept	>50 to 100 cm	Bias	2.34*	1.3*	-0.38*	-1*	-0.5*	-0.22*	-0.39*	0.68*	-
Pullman	Gap intercept	>50 to 100 cm	Agr. interval	12.03	5.99	5.94	7.93	4.49	4.67	4.42	1.8*	-
Pullman	Gap intercept	>100 to 200 cm	Bias	2.85*	1.13*	0.39*	-2.15*	1.19*	1.22*	-1.61*	-1.2*	-
Pullman	Gap intercept	>100 to 200 cm	Agr. interval	16.38	14.21	9.83	15.88	5.39	5.07	11.83	4.22	-
Pullman	Gap intercept	>200 cm	Bias	0.54*	-6.11*	3.14*	-5.21*	0.35*	1.94*	-1.32*	2.38*	-
Pullman	Gap intercept	>200 cm	Agr. interval	33.97	26.43	20.23	16.64	21.04	6.96	13.41	12.21	-
Pullman	Vegetation height	2 m	Bias	2.33*	-1.01*	-0.56*	1.8*	-0.73*	-0.67*	1.37*	-0.87*	-
Pullman	Vegetation height	2 m	Agr. interval	8.61	8.41	3.49	4.41	3.65	1.6*	4.36	3.92	-
Pullman	Vegetation height	4 m	Bias	0.92*	-0.01*	0.19*	0.94*	-0.51*	0.82*	0.58*	-0.03*	0.6*
Pullman	Vegetation height	4 m	Agr. interval	11.46	4.46	4.24	4.47	2.24*	4.03	4.23	0.83*	2.45*
Pullman	Vegetation height	6 m	Bias	2.96*	0.46*	-0.68*	0.71*	0.09*	1.64*	0.96*	-0.56*	0.62*
Pullman	Vegetation height	6 m	Agr. interval	8.73	6.27	7.73	2.54	3.92	5.84	6.39	2.01*	1.53*
Pullman	Vegetation height	8 m	Bias	0.52*	-1.48*	1.68*	3.03*	-0.35*	1.01*	2.53*	0.12*	0.47*
Pullman	Vegetation height	8 m	Agr. interval	13.66	14.05	7.21	11.6	6.35	2.67	7.08	3.81	1.99*
Pullman	Vegetation height	10 m	Bias	0.02*	-0.14*	0.94*	-0.02*	-0.54*	-0.76*	1.85*	0.63*	-0.2*
Pullman	Vegetation height	10 m	Agr. interval	10.96	4.12	5.47	6.62	7.22	3.76	11.14	2.23*	3.36
Pullman	LPI-Total foliar cover	0.25 m	Bias	2.59	0.84*	0.82*	2.29*	-0.84*	0.08*	2.85*	-0.49*	-
Pullman	LPI-Total foliar cover	0.25 m	Agr. interval	7.01	4.86	3.48	8.23	4.09	3.32	9.64	3.15	-
Pullman	LPI-Total foliar cover	0.5 m	Bias	1.79*	2.53*	1.39*	3.09*	-1.61*	0.36*	2.32*	-1.11*	-0.06*
Pullman	LPI-Total foliar cover	0.5 m	Agr. interval	18.56	8.93	5.04	11.82	4.88	5.56	8.8	6.39	2.97
Pullman	LPI-Total foliar cover	1 m	Bias	1.59*	0.64*	1.32*	2.79*	1.1*	-0.12*	3.85	0.41*	-0.06*
Pullman	LPI-Total foliar cover	1 m	Agr. interval	10.19	14.64	5.37	10.29	8	4.89	7.9	3.86	3.25
Pullman	LPI-Total foliar cover	2 m	Bias	7.52*	1.43*	-0.28*	6.37	2.28*	0.06*	2.91*	0.95*	-0.61*
Pullman	LPI-Total foliar cover	2 m	Agr. interval	20.88	7.94	6.16	15.02	10.59	6.98	11.2	7.44	4.74
Pullman	LPI-Species count	0.25 m	Bias	0.83	0.3	0.24	0.23	0*	0*	0.05*	0*	-
Pullman	LPI-Species count	0.25 m	Agr. interval	0.75*	0.92*	0.86*	0.84*	0*	0*	0.42*	0*	-
Pullman	LPI-Species count	0.5 m	Bias	0.58	0.3	0.35	0.33	0.5	0.09*	0*	0.09*	0*
Pullman	LPI-Species count	0.5 m	Agr. interval	0.99*	0.92*	0.96*	0.95*	1.01*	0.58*	0*	0.58*	0*
Pullman	LPI-Species count	1 m	Bias	1.12	0.58	0.53	1.06	0.5	0.23	0.5	0*	0*
Pullman	LPI-Species count	1 m	Agr. interval	2.01	0.99*	1.01*	1.29*	1.01*	0.84*	1.01*	0*	0*
Pullman	LPI-Species count	2 m	Bias	1.33	1.06	0.63	1	0.83	0.35	0.5	0.23	0*
Pullman	LPI-Species count	2 m	Agr. interval	2.05	1.29*	0.97*	1.39	0.75*	0.96*	1.01*	0.84*	0*
Red Hills	Gap intercept	5 to 24 cm	Bias	-0.59*	1.45	0.64*	-1.82	0.03*	-0.48*	-0.52*	-0.12*	-
Red Hills	Gap intercept	5 to 24 cm	Agr. interval	5	3.28	2.69*	3.44	2.42*	1.68*	3.22	0.75*	-
Red Hills	Gap intercept	25 to 50 cm	Bias	1*	0.64*	2.18	-0.3*	-1.79*	-0.1*	1.77	-0.52*	-
Red Hills	Gap intercept	25 to 50 cm	Agr. interval	8.53	9.89	2.34*	7.56	5.75	2.58*	3.41	3.2	-
Red Hills	Gap intercept	>50 to 100 cm	Bias	0.83*	2.61*	-0.31*	2.21*	-2.57	-1.1	0.67*	0.28*	-
Red Hills	Gap intercept	>50 to 100 cm	Agr. interval	19.24	12.17	7.32	13.09	5.78	2.36*	5.71	5.97	-
Red Hills	Gap intercept	>100 to 200 cm	Bias	3.15*	-3.71*	-3.3*	3.25*	4.4*	1.1*	1.23*	1.09*	-
Red Hills	Gap intercept	>100 to 200 cm	Agr. interval	23.39	19.23	11.61	10.27	13.53	5.78	6.07	4.06	-
Red Hills	Gap intercept	>200 cm	Bias	-4.07*	-0.96*	-0.46*	-0.79*	1.49*	1.34*	-2.29*	-1.16*	-
Red Hills	Gap intercept	>200 cm	Agr. interval	17.71	16.64	8.86	17.01	11.34	5.42	7.01	6.99	-
Red Hills	Vegetation height	2 m	Bias	-0.98*	1.48*	1.79*	-0.88*	2.54	-0.17*	-0.18*	0.77*	-
Red Hills	Vegetation height	2 m	Agr. interval	4.46	9.53	6.3	3.29	4.39	3.38	1.62*	2.81	-
Red Hills	Vegetation height	4 m	Bias	-1.9*	1.03*	-3.05	-0.24*	2.27	-1.35*	0.33*	1.24*	-0.71
Red Hills	Vegetation height	4 m	Agr. interval	8.46	9	4.01	4.71	4.46	4.27	3.64	3.39	0.82*
Red Hills	Vegetation height	6 m	Bias	-2.77*	-0.43*	0.05*	-0.38*	-2.24*	1.36*	-1.57*	-0.72*	0.68
Red Hills	Vegetation height	6 m	Agr. interval	8.25	5.74	9.61	4.44	5.55	5.97	6.16	4.19	1.19*
Red Hills	Vegetation height	8 m	Bias	1.92*	1.74*	-2.81	2.05*	0.86*	0*	1.64	-0.72*	-1.02
Red Hills	Vegetation height	8 m	Agr. interval	8.86	10.65	5.11	6.71	6.88	6.46	3.22	3.05	1.76*
Red Hills	Vegetation height	10 m	Bias	-1.77*	-3.82*	0.79*	-0.43*	-2.38*	-0.14*	0.18*	-0.52*	0.07*
Red Hills	Vegetation height	10 m	Agr. interval	5.81	16.69	11.04	7.64	10.87	2.97	5.87	5.9	2.23*
Red Hills	LPI-Total foliar cover	0.25 m	Bias	-3.03*	-2.89*	1.38*	-3.66*	3.95	-0.29*	1.97*	0.12*	-
Red Hills	LPI-Total foliar cover	0.25 m	Agr. interval	13.2	13.71	7.91	14.07	3.28	3.07	3.42	5.82	-
Red Hills	LPI-Total foliar cover	0.5 m	Bias	2.22*	1.04*	2.97*	1.72*	-2.4*	0.76*	3.88*	0.47*	0.53*
Red Hills	LPI-Total foliar cover	0.5 m	Agr. interval	14	17.33	7.68	8.35	6.75	6.1	6.03	7.2	2.22
Red Hills	LPI-Total foliar cover	1 m	Bias	-9.78*	-2.14*	0.7*	-1.28*	1.54*	-3.72*	-1.78*	1.16*	-1.82*
Red Hills	LPI-Total foliar cover	1 m	Agr. interval	22.37	7.74	2.32	13.14	11.38	9.46	13.78	7.9	6.41
Red Hills	LPI-Total foliar cover	2 m	Bias	4.14*	9.22*	-2.89*	-1.63*	0.08*	0.69*	-2.91*	-0.98*	-1.52*
Red Hills	LPI-Total foliar cover	2 m	Agr. interval	16.88	12.27	18.39	13.54	4.97	11.11	11.03	5.55	6.62
Red Hills	LPI-Species count	0.25 m	Bias	7.5	1.52	2.24	4.75	1.27	1.23	4.01	1.01	-
Red Hills	LPI-Species count	0.25 m	Agr. interval	2.97	0.98*	1.61*	2.14	0.87*	0.83*	2.43	1.38*	-
Red Hills	LPI-Species count	0.5 m	Bias	8.77	5.25	3.23	4.51	2.97	2.99	4.24	3.75	1.23
Red Hills	LPI-Species count	0.5 m	Agr. interval	2.57	1.61*	0.83*	2.18	2.39	2.43	2.92	2.14	2.19
Red Hills	LPI-Species count	1 m	Bias	11	9.25	4.01	10.76	5.94	3.53	4.72	2.22	2.74
Red Hills	LPI-Species count	1 m	Agr. interval	3.13	0.86*	2.43	2.61	3.35	2.21	3.52	1.68*	2.55
Red Hills	LPI-Species count	2 m	Bias	14.29	10.04	5.5	10	6.53	5.03	6.52	5.69	3.27
Red Hills	LPI-Species count	2 m	Agr. interval	2.59	1.98	0.99*	3.13	0.99*	1.39*	2.18	1.58*	2.15
San Luis Valley	Gap intercept	5 to 24 cm	Bias	-2.22	-0.54*	-0.7*	-1.42*	-0.37*	-0.26*	-0.42*	-0.01*	-
San Luis Valley	Gap intercept	5 to 24 cm	Agr. interval	5.21	5.59	3.3	6.25	3.83	2.04*	1.82*	2.06*	-
San Luis Valley	Gap intercept	25 to 50 cm	Bias	-0.77*	0.07*	-1.18*	-1.66	-1.24*	-0.1*	-2.72	0.25*	-
San Luis Valley	Gap intercept	25 to 50 cm	Agr. interval	8.15	7.36	5	4.86	5.57	2.34*	4.52	3*	-
San Luis Valley	Gap intercept	>50 to 100 cm	Bias	-2.41*	-2.04*	-0.1*	-0.82*	-0.67*	0.01*	-1.68*	0.31*	-
San Luis Valley	Gap intercept	>50 to 100 cm	Agr. interval	10.89	8.59	5	8.64	5.85	2.21*	8.46	4.12	-
San Luis Valley	Gap intercept	>100 to 200 cm	Bias	0.38*	-0.36*	1.64*	0.58*	-0.09*	0.33*	2.18*	0.12*	-
San Luis Valley	Gap intercept	>100 to 200 cm	Agr. interval	14.95	12.32	5.65	9.2	8.82	3.41	11.14	3.72	-
San Luis Valley	Gap intercept	>200 cm	Bias	7.06	3.58*	0.08*	2.53*	2.09*	0.05*	1.89*	-0.79*	-
San Luis Valley	Gap intercept	>200 cm	Agr. interval	15.85	14.91	5.44	11.26	7.64	2.84*	9.82	4.58	-
San Luis Valley	Vegetation height	2 m	Bias	1.92*	0.33*	1.23	3.12	0.26*	0.48*	2.06	0.15*	-
San Luis Valley	Vegetation height	2 m	Agr. interval	8.03	4.52	3.24	3.73	3.64	2.43*	3.66	2.96*	-
San Luis Valley	Vegetation height	4 m	Bias	-3.19*	-2.03*	2.14	-1.05*	-2.87	1.91	-0.78*	-2.76	2.2
San Luis Valley	Vegetation height	4 m	Agr. interval	20.88	13.92	2.72*	9.66	8.27	1.28*	5.3	5.26	0.97*
San Luis Valley	Vegetation height	6 m	Bias	4.14	1.86*	-5.59	4.22	2.37	-4.87	4.7	2.21	-3.6
San Luis Valley	Vegetation height	6 m	Agr. interval	8.06	6.33	13.24	6.51	4.06	4.75	3.18*	3.33	1.27*
San Luis Valley	Vegetation height	8 m	Bias	-4.22*	3.27*	2.55	-0.08*	-4.82	2.29	2.13*	0.69*	2.57
San Luis Valley	Vegetation height	8 m	Agr. interval	28.03	11.37	4.57	11	10.85	2.64*	8.71	9.14	2.06*
San Luis Valley	Vegetation height	10 m	Bias	1.36*	0.04*	3.25	2.78	-0.8*	1.76	3.33	0.25*	1.61
San Luis Valley	Vegetation height	10 m	Agr. interval	11.52	11.64	9.47	6.84	7.67	4.31	5.2	6.74	2.09*
San Luis Valley	LPI-Total foliar cover	0.25 m	Bias	1.78*	0.09*	-0.44*	2.17	-0.35*	0.12*	0.5*	0.6*	-
San Luis Valley	LPI-Total foliar cover	0.25 m	Agr. interval	12.31	7.44	5.37	5.31	5.34	3.3	5.73	2.76*	-
San Luis Valley	LPI-Total foliar cover	0.5 m	Bias	0.32*	1.24*	-1.7*	0.4*	-0.72*	-0.4*	0.99*	-0.14*	-0.68
San Luis Valley	LPI-Total foliar cover	0.5 m	Agr. interval	19.34	7.97	5.54	8.03	6.97	3.46	4.27	6.36	2.03*
San Luis Valley	LPI-Total foliar cover	1 m	Bias	0.78*	-0.76*	-2.51*	-1.06*	-2.83*	-0.76*	1.91*	-2.29*	-1.24*
San Luis Valley	LPI-Total foliar cover	1 m	Agr. interval	18.57	15.55	9.55	14.36	9.43	4.16	10.81	8.37	4.38
San Luis Valley	LPI-Total foliar cover	2 m	Bias	-0.28*	1.4*	-4.62*	-4.42*	0.48*	-4.62	-0.28*	2.12*	-3.88
San Luis Valley	LPI-Total foliar cover	2 m	Agr. interval	26.38	13.53	15.12	14.77	11.85	8.63	14.73	11.19	7.06
San Luis Valley	LPI-Species count	0.25 m	Bias	2.68	0.15	0.31	2.73	0.07	0*	2.73	0*	-
San Luis Valley	LPI-Species count	0.25 m	Agr. interval	1.81	0.7*	0.91*	1.92	0.5*	0*	1.92	0*	-
San Luis Valley	LPI-Species count	0.5 m	Bias	2.65	0.15	0.08	2.39	0.08	0.07	2.73	0.07	0*
San Luis Valley	LPI-Species count	0.5 m	Agr. interval	1.78	0.7*	0.53*	1.77	0.53*	0.5*	1.92	0.5*	0*
San Luis Valley	LPI-Species count	1 m	Bias	2.91	0.74	0.15	2.73	0*	0.15	2.47	0.08	0.15
San Luis Valley	LPI-Species count	1 m	Agr. interval	1.82	1.12*	0.7*	1.92	0*	0.7*	1.79	0.53*	0.7*
San Luis Valley	LPI-Species count	2 m	Bias	3.98	2.47	1.16	2.89	1.76	0.73	2.5	2.35	0.73
San Luis Valley	LPI-Species count	2 m	Agr. interval	1.94	1.79	1.33*	1.99	1.77	1.36*	1.63*	1.62*	1.36*
Twin Valley	Gap intercept	5 to 24 cm	Bias	-1.27*	0.33*	-0.08*	-1.32*	0.04*	0.21*	-0.91*	0.11*	-
Twin Valley	Gap intercept	5 to 24 cm	Agr. interval	6.95	4.04	2.8*	5.3	2.14*	1.06*	4.02	1.35*	-
Twin Valley	Gap intercept	25 to 50 cm	Bias	1.59*	1.08*	1.63	0*	-0.53*	0.99	0.34*	-0.78*	-
Twin Valley	Gap intercept	25 to 50 cm	Agr. interval	6.91	7.29	4.06	6.42	3.53	1.71*	3.94	2.66*	-
Twin Valley	Gap intercept	>50 to 100 cm	Bias	1.43*	2.11*	1.39*	2.07*	-0.77*	0.64	0.14*	-0.76*	-
Twin Valley	Gap intercept	>50 to 100 cm	Agr. interval	9.82	11.31	10.21	6.6	5.79	1.52*	4.52	3.91	-
Twin Valley	Gap intercept	>100 to 200 cm	Bias	2.28*	0.22*	1.37*	1.37*	0.19*	0.67*	-0.6*	0.2*	-
Twin Valley	Gap intercept	>100 to 200 cm	Agr. interval	16.17	13.22	14.51	16.13	8.09	3.58	8.43	3.74	-
Twin Valley	Gap intercept	>200 cm	Bias	-2.2*	7.41*	3.3*	-2.47*	-0.25*	-2.15	2.81*	2.51*	-
Twin Valley	Gap intercept	>200 cm	Agr. interval	43.16	28.09	29.24	26.99	16.18	2.51*	12.31	8.34	-
Twin Valley	Vegetation height	8	Bias	7.46	-0.29*	-1.87	0.86*	-0.82*	-0.37*	2.27*	-0.09*	-
Twin Valley	Vegetation height	8	Agr. interval	15.11	12.09	1.9*	7.93	5.59	2.97	5.46	3.98	-
Twin Valley	Vegetation height	16	Bias	4.13*	1.71*	-1.43*	1.75*	-0.14*	-0.25*	2.67*	0.05*	-0.03*
Twin Valley	Vegetation height	16	Agr. interval	14.87	8.36	6.01	9.54	6.98	2.6	5.84	3.83	2.5*
Twin Valley	Vegetation height	24	Bias	1.34*	1.72*	-2.45	4.43	2.54*	-0.86*	4.12	0.74*	-1.22
Twin Valley	Vegetation height	24	Agr. interval	5.94	7.63	4.86	8.66	9.03	1.94*	5.07	6.06	2.1*
Twin Valley	Vegetation height	32	Bias	-0.79*	3.64*	0.61*	2.35*	-2.01	1.47*	1.51*	0.56*	0.5*
Twin Valley	Vegetation height	32	Agr. interval	15.03	14.23	4.76	5.31	2.83	6	5.37	7.75	4.23
Twin Valley	Vegetation height	40	Bias	1.97*	-1.64*	-1.14*	1.54*	-2.29*	0.03*	0.85*	-0.97*	-0.07*
Twin Valley	Vegetation height	40	Agr. interval	10.8	21.31	5.21	9.26	6.22	3.84	7.05	3.24	1.97*
Twin Valley	LPI-Total foliar cover	25	Bias	0.01*	-1.14*	-1.27	1.2*	-2.4*	-0.24*	-2.21*	-1.5*	-
Twin Valley	LPI-Total foliar cover	25	Agr. interval	19.19	14.45	2.52*	10.28	13.29	3.19	15.39	7.89	-
Twin Valley	LPI-Total foliar cover	50	Bias	0.82*	-1.14*	0.93*	-4.11*	-0.43*	-0.37*	-1.44*	0.2*	-0.63
Twin Valley	LPI-Total foliar cover	50	Agr. interval	17.59	8.57	6.55	19.59	9.15	4.9	10.47	8.19	1.42*
Twin Valley	LPI-Total foliar cover	100	Bias	-7.86*	1.77*	-3.81	1.89*	-2.74*	-1.85	-2.36*	1.06*	-1.49*
Twin Valley	LPI-Total foliar cover	100	Agr. interval	29.35	17.41	7.67	12.83	11.66	3.68	16.01	6.33	3.61
Twin Valley	LPI-Total foliar cover	200	Bias	1.22*	-3.86*	-4*	2.18*	2.51*	-2.6*	3.76*	2.97*	-2.39*
Twin Valley	LPI-Total foliar cover	200	Agr. interval	13.79	17.45	14.08	7.92	7.93	6.51	11.1	7.71	7.08
Twin Valley	LPI-Species count	25	Bias	2.38	1.17	0.7	2.24	0.4	0*	1.49	0.4	-
Twin Valley	LPI-Species count	25	Agr. interval	2.52	2.88	1.71*	1.96	1.36*	0*	2.21	1.36*	-
Twin Valley	LPI-Species count	50	Bias	2.88	0.94	0.55	1.73	0.79	0.3	1.22	0.39	0.16
Twin Valley	LPI-Species count	50	Agr. interval	2.76	2.28	2.05	1.87	1.67*	0.91*	1.83	0.96*	0.71*
Twin Valley	LPI-Species count	100	Bias	2.96	2.47	1.36	3.89	0.88	1.48	2.6	0.43	1.23
Twin Valley	LPI-Species count	100	Agr. interval	3.54	2.8	1.92	2.07	1.18*	1.68*	1.9	1.45*	1.86
Twin Valley	LPI-Species count	200	Bias	5.16	3.09	2.01	3.11	1.36	1.48	3.63	1.32	1.23
Twin Valley	LPI-Species count	200	Agr. interval	3.34	2.65	2.48	3.47	2.4	2.43	2.26	2.14	1.86
